# Supplementary material for: Neuroanatomy and behavior in mice with a haploinsufficiency of AT-rich interactive domain 1B (ARID1B) throughout development
Source: Mol Autism. 2021 Mar 23;12:25. doi: 10.1186/s13229-021-00432-y (PMC7986278; doi:10.1186/s13229-021-00432-y)
Supplement: Supplementary file 1 — Additional file 1: Differentially expressed genes measured with an exploratory transcriptome analysis (RNA sequencing). [file 13229_2021_432_MOESM1_ESM.xlsx]

## Sheet: GlmOutput_Arid1b_GoodCerb_June2
	logFC	logCPM	LR	PValue	FDR
Slco1a4	-0.875194	5.34338	23.4921	1.25426e-06	0.00186927
Sirt1	-0.852175	4.46702	13.1355	0.000289753	0.0437412
Gpr116	-0.809511	4.77885	15.4187	8.61308e-05	0.020824
Naa30	-0.786158	4.76825	18.0997	2.09636e-05	0.00986612
Afap1l2	-0.786139	6.08843	16.9428	3.85242e-05	0.0127586
Gm17066	-0.73621	4.82825	17.4206	2.99566e-05	0.0117887
Zfp946	-0.713952	4.70586	14.3649	0.000150586	0.0269309
Rgl3	-0.698178	5.71378	18.6568	1.56484e-05	0.00825554
Svep1	-0.650418	5.15557	14.6143	0.000131912	0.0268081
Paxbp1	-0.624314	6.86255	13.8286	0.000200266	0.034438
AI414108	-0.623183	6.4005	24.7863	6.40503e-07	0.00143184
Med13	-0.602888	5.85722	18.4073	1.78373e-05	0.00886117
Camk4	-0.589012	8.66401	22.8711	1.73238e-06	0.00221299
Akap7	-0.582765	6.41203	20.0805	7.42503e-06	0.00603587
Nrep	-0.579691	9.59834	23.5892	1.19255e-06	0.00186927
Fat2	-0.57574	8.85886	12.8936	0.000329711	0.0446709
Phf20l1	-0.571256	5.81416	16.7548	4.25339e-05	0.0135835
Cdc42bpg	-0.565214	6.35144	19.7173	8.97855e-06	0.00669051
Ubn2	-0.556744	5.82045	15.6111	7.77979e-05	0.0204608
Reln	-0.555769	7.42464	12.771	0.000352039	0.0451885
Pde5a	-0.55261	6.00156	16.6663	4.45665e-05	0.0137418
Xpo1	-0.549571	6.26534	19.26	1.14074e-05	0.00728609
Smg1	-0.549242	8.22198	13.102	0.000294987	0.0437412
Prpf39	-0.54694	5.89875	16.5928	4.63267e-05	0.0138084
Btg1	-0.533735	6.77928	18.6512	1.56949e-05	0.00825554
Chka	-0.531307	6.59016	15.7367	7.27988e-05	0.0197263
Fut9	-0.530727	6.24155	17.4337	2.97507e-05	0.0117887
Tmem178	-0.530538	6.67205	15.0879	0.000102617	0.0229401
Cox20	-0.521218	5.7883	14.3728	0.000149952	0.0269309
Nfia	-0.514895	6.14995	13.743	0.000209597	0.0353626
Gprc5c	-0.513807	5.62693	13.0805	0.000298391	0.0437412
Gabra6	-0.510068	8.78419	17.0752	3.59277e-05	0.0123564
Cpsf6	-0.50452	6.17556	14.7364	0.000123638	0.0263231
Kitl	-0.503259	6.29058	14.102	0.000173158	0.0303604
Lin7a	-0.502229	7.40314	14.4228	0.000146026	0.0269309
Pan3	-0.500926	6.19968	12.6039	0.000384935	0.0478068
Neurod2	-0.499411	6.76612	12.6528	0.000375012	0.0472303
1190002N15Rik	-0.498106	6.71893	18.9172	1.36519e-05	0.00813838
Vbp1	-0.496591	6.35583	15.2265	9.53536e-05	0.0224382
Marcks	-0.475203	6.31761	13.0118	0.000309536	0.0439345
Synpr	-0.473742	5.74934	12.936	0.000322325	0.044342
Chn2	-0.471987	8.97072	15.418	8.61652e-05	0.020824
Kat2b	-0.463487	6.66743	16.3624	5.23136e-05	0.0150899
Rn45s	-0.461391	11.3055	14.3893	0.000148641	0.0269309
Neto2	-0.456572	6.29688	13.0129	0.000309348	0.0439345
Cbln3	-0.442571	10.3819	21.0747	4.41725e-06	0.00493738
Snhg11	-0.440132	10.9372	31.9245	1.60283e-08	4.7775e-05
A930011O12Rik	-0.434132	9.16836	12.7655	0.00035307	0.0451885
Adcy1	-0.392455	10.1865	14.8138	0.000118663	0.0258802
Ddx5	-0.357638	10.2521	14.6854	0.00012703	0.0264163
Itpr1	-0.322161	10.6343	15.427	8.5756e-05	0.020824
Cplx1	0.317013	10.3622	13.6372	0.000221754	0.0367208
Fabp5	0.468971	6.64479	15.1673	9.83902e-05	0.0225591
Rgs4	0.480165	6.25923	13.165	0.000285226	0.0437412
Uchl1	0.48298	9.04347	17.3522	3.10543e-05	0.0117887
N28178	0.506914	6.75483	12.9482	0.000320237	0.044342
Zwint	0.514977	9.08998	13.4326	0.000247286	0.0402042
Ly6h	0.523417	6.06658	13.0904	0.000296816	0.0437412
Nefl	0.53046	9.25959	19.5367	9.8683e-06	0.00678787
Limk1	0.553599	7.27266	17.5604	2.7832e-05	0.0117887
Resp18	0.636647	7.2758	17.3107	3.17403e-05	0.0117887
Ak5	0.646809	5.0954	12.7619	0.000353745	0.0451885
Arhgdig	0.678946	5.60618	20.2008	6.97253e-06	0.00603587
Spp1	0.690832	6.68	17.2391	3.29588e-05	0.0117887
Sst	0.735733	6.3543	35.2348	2.92254e-09	2.61334e-05
Mrap2	0.745922	4.70643	12.8124	0.000344322	0.0451885
Nnat	0.755943	7.67251	15.7928	7.06695e-05	0.0197263
Scg2	0.759485	8.74048	13.1602	0.000285961	0.0437412
A730017C20Rik	0.766359	5.94172	14.4832	0.000141418	0.0269309
Vgf	0.846368	6.55477	20.4742	6.0441e-06	0.00600515
Th	1.13065	5.37627	33.3633	7.64543e-09	3.41827e-05
Tnnt3	4.69567	3.38365	14.4316	0.000145341	0.0269309
Luc7l2	-0.465804	7.59184	12.4426	0.000419648	0.0514041
Tox2	0.893807	4.70805	12.3812	0.000433682	0.0524052
Flt1	-0.849655	4.76428	12.2462	0.000466194	0.054316
Gabrd	-0.575585	7.38101	12.2852	0.00045656	0.054316
Cacna1i	-0.432902	6.41342	12.2402	0.000467718	0.054316
Nfat5	-0.413318	6.71869	12.135	0.000494834	0.0567283
Cd59a	0.506707	5.44653	11.9132	0.00055739	0.0607461
Crtac1	0.565591	5.22078	11.9723	0.000539959	0.0607461
Gnaz	0.568405	4.99389	11.8917	0.000563848	0.0607461
Ptpn5	0.58418	6.49366	11.9192	0.000555579	0.0607461
Slc6a5	1.38279	4.01839	11.9032	0.000560388	0.0607461
Rif1	-0.543266	6.24961	11.8686	0.000570893	0.0607729
Lin7c	-0.428054	6.26572	11.8369	0.000580677	0.0610872
Phip	-0.514522	5.71605	11.7692	0.000602195	0.0618945
Ndrg4	0.298434	10.8884	11.7891	0.00059578	0.0618945
Fam208a	-0.508409	5.22321	11.7222	0.000617577	0.0620491
Dusp11	-0.473025	7.18654	11.7344	0.000613564	0.0620491
Pxn	-0.535043	7.38848	11.6165	0.000653705	0.0620531
Orc4	-0.492128	5.42748	11.6831	0.000630705	0.0620531
Tapt1	-0.427454	6.39502	11.6121	0.000655234	0.0620531
Tubb3	0.41504	8.99702	11.6736	0.000633945	0.0620531
Maged2	0.432483	6.42606	11.6414	0.000644996	0.0620531
Tnfrsf21	0.467494	6.20532	11.5898	0.000663153	0.0620531
Tac1	1.00551	4.35427	11.5813	0.000666193	0.0620531
Klhdc8a	0.433378	6.14664	11.5417	0.000680507	0.0620928
Gabra3	0.632465	6.11489	11.5561	0.00067526	0.0620928
Zic4	-0.58052	5.09361	11.454	0.000713404	0.0644369
Srsf7	-0.38482	6.65005	11.41	0.000730498	0.0653211
Nfib	-0.463365	6.484	11.3752	0.000744314	0.0658976
Sparcl1	0.20752	11.5054	11.292	0.000778418	0.0680882
Pld3	0.542264	7.5506	11.2781	0.000784286	0.0680882
Syt5	0.837237	4.88095	11.1727	0.000830075	0.0713705
Nrsn2	0.478534	7.1719	11.1452	0.00084248	0.0717472
Pxylp1	-0.486584	5.46072	11.0882	0.000868778	0.0726038
Stk32c	0.788387	4.98372	11.103	0.000861904	0.0726038
Trove2	-0.46687	5.66119	11.0405	0.000891439	0.0738078
AW549877	-0.413954	6.37871	10.9714	0.0009253	0.0759085
Fbrsl1	-0.39832	6.40305	10.9541	0.000933969	0.0759232
Prmt2	0.537965	6.00491	10.8005	0.00101474	0.0817461
Gabpb2	-0.423556	5.91043	10.7609	0.0010367	0.0827692
Bcl2l15	-0.491323	5.29878	10.7383	0.00104941	0.0830428
Trim62	-0.496312	7.4744	10.6985	0.00107224	0.0833736
Gas7	-0.398871	8.59856	10.7091	0.00106608	0.0833736
Srsf3	-0.377288	6.77041	10.6119	0.0011236	0.0866139
Tmem179	0.595254	6.41869	10.541	0.00116758	0.0892352
Lgalsl	-0.405105	6.29587	10.507	0.00118926	0.0901218
Ptgds	0.361035	10.2215	10.4609	0.00121926	0.0916188
Dnah11	-1.00816	4.0549	10.3699	0.00128085	0.0920148
Nufip2	-0.456932	5.72439	10.4131	0.00125121	0.0920148
Ccng2	-0.434259	5.77657	10.365	0.00128429	0.0920148
Arnt	-0.433376	6.06886	10.3947	0.00126379	0.0920148
Lingo1	0.439759	6.04338	10.3621	0.00128627	0.0920148
Necab3	0.448868	5.66283	10.4367	0.00123537	0.0920148
Igip	-0.50246	5.65936	10.33	0.00130887	0.0928879
Itpr3	-0.703558	4.71477	10.3004	0.00133004	0.0936472
Rock1	-0.510358	5.02303	10.2588	0.00136037	0.0937889
Chuk	-0.499079	5.18398	10.2404	0.001374	0.0937889
Zfp871	-0.425068	6.28457	10.2584	0.00136061	0.0937889
Atp1a1	-0.365577	10.2012	10.2461	0.00136973	0.0937889
Malat1	-0.651159	8.56253	10.217	0.00139152	0.0942649
Stau2	0.458006	6.50826	10.1985	0.00140556	0.0945003
Rps6ka3	-0.433506	5.74931	10.1407	0.00145029	0.0958041
Cdkn1b	-0.418843	6.02211	10.1287	0.00145978	0.0958041
BC029722	0.448009	5.68464	10.1186	0.00146781	0.0958041
Gpr123	0.55246	5.29734	10.1264	0.00146163	0.0958041
Rc3h2	-0.429955	5.63181	9.99902	0.00156624	0.101488
Ovgp1	-0.635189	4.67196	9.98093	0.0015817	0.101658
Tuba4a	0.377488	8.80549	9.94331	0.00161435	0.101658
Fdft1	0.389431	6.51676	9.94971	0.00160875	0.101658
Adssl1	0.449181	5.65814	9.95553	0.00160367	0.101658
Srsf1	-0.491665	8.12974	9.80249	0.00174276	0.102619
Mapk12	-0.453852	5.85468	9.89662	0.00165583	0.102619
Rora	-0.432455	7.52806	9.80399	0.00174133	0.102619
Adrbk2	-0.428676	7.37788	9.81918	0.00172701	0.102619
Crebzf	-0.405235	6.64044	9.8508	0.00169758	0.102619
Nae1	-0.400892	6.15885	9.88628	0.00166515	0.102619
Ndst3	-0.397761	6.80153	9.86764	0.00168211	0.102619
Gpm6b	-0.336994	9.84948	9.86488	0.00168464	0.102619
Dscam	0.555557	5.54994	9.8008	0.00174436	0.102619
Rasgrp2	0.558574	5.23045	9.80721	0.00173829	0.102619
Thoc2	-0.436223	5.54605	9.76822	0.00177554	0.103645
Nr1d2	-0.41417	7.32148	9.74657	0.00179657	0.103645
Atp2a1	3.57915	3.17097	9.75328	0.00179003	0.103645
Sla	-0.550266	4.69105	9.64717	0.00189643	0.108705
Prpf38b	-0.367172	6.5785	9.6239	0.00192061	0.109389
Pcsk1n	0.368326	9.38705	9.60547	0.00193999	0.109794
Olig1	0.420207	7.43674	9.56886	0.00197906	0.1113
Zfp760	-0.739889	4.46301	9.50075	0.00205388	0.111693
Pcgf6	-0.711401	4.40385	9.46439	0.00209499	0.111693
Itga7	-0.481949	6.48391	9.4467	0.0021153	0.111693
Shisa6	-0.450837	6.86286	9.53613	0.00201466	0.111693
Eml5	-0.446023	7.01906	9.47822	0.00207925	0.111693
Zmym5	-0.445114	5.54486	9.48995	0.00206601	0.111693
Hnrnpa3	-0.396059	6.38973	9.43965	0.00212345	0.111693
Tra2a	-0.387716	6.33672	9.50001	0.00205471	0.111693
Fbxo10	0.512661	5.16747	9.54016	0.00201024	0.111693
Cpne6	0.685686	5.54797	9.4876	0.00206865	0.111693
Zcchc12	0.900373	6.6923	9.46045	0.00209949	0.111693
Syne1	-0.489937	9.473	9.378	0.00219605	0.114287
Arhgap36	0.98467	4.07336	9.37611	0.00219831	0.114287
Il20rb	-0.553407	5.79733	9.25227	0.00235204	0.116645
Tdp2	-0.499371	5.01846	9.2465	0.00235947	0.116645
Mpzl1	-0.481419	5.27553	9.22692	0.00238482	0.116645
Kdm7a	-0.418031	5.67957	9.31832	0.00226874	0.116645
Cdk19	-0.405616	7.15032	9.22977	0.00238112	0.116645
Nefm	0.360343	9.03735	9.26551	0.00233509	0.116645
Phlda3	0.410117	5.77104	9.30333	0.00228737	0.116645
Sncg	0.499563	5.96902	9.22513	0.00238716	0.116645
Creg2	0.589191	5.49245	9.23915	0.00236895	0.116645
Dlk1	0.830326	5.40757	9.27007	0.00232929	0.116645
Acta1	2.8659	3.61792	9.2539	0.00234994	0.116645
Atp5b	0.235015	10.9484	9.19603	0.0024254	0.117232
Chrna4	0.82145	5.40456	9.2005	0.00241949	0.117232
Tspan18	-0.911592	4.08028	9.17312	0.00245596	0.118071
Clk1	-0.478438	6.87042	9.14467	0.00249444	0.119279
Wscd2	-0.456397	7.50253	9.11933	0.00252922	0.119767
Epha8	-0.435847	5.88921	9.1153	0.00253481	0.119767
Zic1	-0.433156	8.51466	9.09849	0.00255821	0.119767
Vstm2l	0.461261	6.14074	9.10716	0.0025461	0.119767
Snap25	-0.174662	11.7841	9.08751	0.00257361	0.11986
Tubb2a	0.532377	8.02202	9.06582	0.00260432	0.120662
Trim67	-0.393893	5.89772	9.04107	0.00263982	0.121445
Kmt2c	-0.356365	6.78775	9.03514	0.00264838	0.121445
Meis2	0.573373	6.21133	9.02058	0.00266957	0.121792
Smad3	-0.483712	5.75456	8.95009	0.00277455	0.125939
Alas2	-1.39511	3.87887	8.92729	0.00280941	0.12681
Rasa4	-0.50775	5.27961	8.91906	0.0028221	0.12681
Bsn	-0.438959	8.13432	8.9055	0.00284313	0.127116
Chrd	-0.485921	5.72819	8.87723	0.00288749	0.128457
Fam63a	-0.371059	6.49172	8.84083	0.00294564	0.130396
Enpp2	0.485153	9.10132	8.79635	0.00301834	0.132956
Mcc	-0.486234	4.92656	8.77288	0.00305743	0.134017
Neurod1	-0.438073	7.5063	8.72563	0.00313767	0.13489
Atp11b	-0.396847	6.60767	8.73222	0.00312635	0.13489
2810403A07Rik	-0.3888	6.61133	8.74108	0.0031112	0.13489
Caly	0.414682	6.80796	8.7405	0.0031122	0.13489
Gpd2	-0.336146	6.66475	8.69336	0.00319371	0.135347
Aplp1	0.258382	10.2483	8.69923	0.00318345	0.135347
Begain	0.349744	6.68787	8.70202	0.00317858	0.135347
Nipbl	-0.396267	5.91452	8.6336	0.00330018	0.137898
Psme4	-0.389167	6.27317	8.63916	0.00329013	0.137898
Pkm	0.218584	10.7862	8.64441	0.00328066	0.137898
Ttc14	-0.376892	6.65266	8.60666	0.00334936	0.138657
Ankrd34b	0.468953	5.48236	8.6133	0.00333718	0.138657
Smek2	-0.417314	5.8664	8.59484	0.00337117	0.138917
Car4	-0.632485	6.82726	8.55915	0.00343791	0.141017
Cx3cl1	0.431306	7.4957	8.53413	0.00348548	0.141867
6330403K07Rik	0.552441	7.68137	8.53158	0.00349036	0.141867
Barhl2	-0.492728	5.05478	8.51972	0.00351319	0.142149
Rnpc3	-0.510196	4.68791	8.48171	0.00358735	0.143311
Clk4	-0.445004	6.10099	8.44554	0.00365939	0.143311
Zbtb18	-0.417612	8.80629	8.48002	0.00359068	0.143311
Tia1	-0.390211	6.5151	8.44464	0.0036612	0.143311
Ust	-0.374532	6.17154	8.42906	0.00369272	0.143311
Arid1b	-0.370565	6.02237	8.44847	0.0036535	0.143311
Car8	-0.345578	9.99787	8.4627	0.00362503	0.143311
Kcnab2	0.362802	8.51626	8.43319	0.00368433	0.143311
Tubb5	0.367152	8.70163	8.42441	0.00370217	0.143311
Dhcr24	0.384081	6.74463	8.49437	0.00356247	0.143311
Sv2c	1.1203	4.3516	8.40956	0.00373253	0.143863
Bmp1	-0.634753	7.74238	8.33811	0.0038822	0.148039
Rhbdd2	0.376439	6.19191	8.33422	0.00389053	0.148039
Gpx3	0.512545	4.99396	8.3372	0.00388414	0.148039
Acsl5	0.452028	5.1381	8.2917	0.00398266	0.150902
Atp2a3	-0.43639	7.68401	8.27721	0.00401457	0.15147
Rbm25	-0.426161	7.24285	8.25939	0.00405418	0.151684
Ache	0.408832	7.48726	8.26389	0.00404413	0.151684
Spaca6	-0.539196	4.63491	8.2487	0.00407813	0.151712
Cep95	-0.51348	4.94538	8.24392	0.00408887	0.151712
St18	-0.351215	6.3719	8.22782	0.00412531	0.152432
Bhlhe22	-0.502401	5.23103	8.1684	0.00426264	0.153078
Cnksr2	-0.443088	5.92161	8.19731	0.00419526	0.153078
Megf10	-0.398168	5.93867	8.18402	0.00422609	0.153078
Insr	-0.392059	5.7926	8.18135	0.00423234	0.153078
Kmt2d	-0.378617	7.09944	8.19952	0.00419015	0.153078
Arc	0.402075	5.50705	8.20485	0.00417786	0.153078
Cyb561	0.462657	5.6815	8.17036	0.00425805	0.153078
Olfm2	0.458307	5.61867	8.15536	0.0042934	0.153566
Soga1	-0.43276	8.18344	8.14192	0.00432534	0.153614
Dpysl3	0.47241	5.90946	8.14035	0.00432909	0.153614
Pclo	-0.394988	7.47427	8.1142	0.00439199	0.154619
Tekt5	0.702048	4.3619	8.12025	0.00437735	0.154619
Dner	-0.338313	8.90031	8.10119	0.00442363	0.155122
Lgi2	0.833284	5.12652	8.07788	0.00448088	0.156516
Slc16a11	-0.460318	6.77488	8.07077	0.00449851	0.15652
Reep3	-0.367323	6.05202	8.04666	0.00455876	0.158002
Srsf6	-0.371956	7.3524	8.03451	0.00458945	0.158451
Gria4	-0.384569	8.57019	8.01216	0.00464644	0.159802
Stap2	-0.589377	5.09567	7.98174	0.00472516	0.161554
2010111I01Rik	-0.44434	5.84584	7.97163	0.0047516	0.161554
Ckmt1	0.341208	8.64108	7.9729	0.00474828	0.161554
Purg	-0.689338	4.28912	7.91611	0.00489965	0.164386
Etv1	-0.394871	6.96064	7.92054	0.00488768	0.164386
Prkar1b	0.311962	9.46275	7.91288	0.00490842	0.164386
Susd2	0.492958	4.77663	7.92734	0.00486934	0.164386
Vat1	0.482871	6.23278	7.88561	0.00498296	0.16626
Itih3	0.324504	6.57287	7.83973	0.00511103	0.168781
Baalc	0.370264	7.26627	7.83827	0.00511516	0.168781
Grid1	0.481335	5.19676	7.84621	0.00509273	0.168781
Cnot6l	-0.435842	5.19209	7.80494	0.00521037	0.170285
Zkscan3	-0.433588	5.27515	7.80521	0.00520959	0.170285
Myt1	-0.402773	5.59486	7.7894	0.00525536	0.170285
Clcn6	0.475933	5.95357	7.79098	0.00525078	0.170285
Ttr	0.573397	10.2759	7.7892	0.00525593	0.170285
Ftx	-0.605387	5.53771	7.7468	0.00538078	0.17148
Ino80d	-0.431426	5.1735	7.75708	0.00535023	0.17148
Vamp1	0.290398	9.79551	7.75433	0.0053584	0.17148
Soga3	0.41743	5.55902	7.74414	0.0053887	0.17148
Khdrbs3	0.461456	5.31556	7.76944	0.00531374	0.17148
Pllp	0.371348	6.88085	7.73379	0.00541969	0.171854
6820431F20Rik	-0.3902	5.62501	7.71853	0.00546568	0.172092
Timp2	0.60261	8.10087	7.72217	0.00545468	0.172092
Bnip2	-0.405198	5.40539	7.69774	0.005529	0.173443
Tubg2	0.353385	5.99412	7.69175	0.00554738	0.173443
Sfpq	-0.358905	7.36374	7.66368	0.00563436	0.175019
Gaa	0.408544	8.6383	7.66285	0.00563695	0.175019
D630045J12Rik	-0.387548	5.49063	7.62231	0.00576507	0.177694
Hsp90ab1	0.203389	10.8217	7.6208	0.00576988	0.177694
Serpinb1a	0.443365	5.34639	7.6168	0.00578271	0.177694
Prom1	-0.543365	4.71902	7.5935	0.00585791	0.178001
Casq2	-0.499626	4.88644	7.59219	0.00586219	0.178001
Ptpn2	-0.405245	5.21428	7.58297	0.00589222	0.178001
Unc5c	-0.373515	5.84032	7.58766	0.00587693	0.178001
Pde1c	-0.36444	6.01424	7.58876	0.00587334	0.178001
Tmem161b	-0.475442	4.78685	7.57227	0.00592732	0.178458
Zfp692	-0.433405	6.08001	7.55291	0.00599132	0.17978
Zic2	-0.443181	7.59837	7.52331	0.00609057	0.179942
Cul4b	-0.379831	6.00677	7.53237	0.00606002	0.179942
Tmem56	-0.376744	6.08695	7.52131	0.00609733	0.179942
Igf1r	-0.359038	5.87053	7.52404	0.00608811	0.179942
Csnk2a1	-0.343166	6.30489	7.52834	0.00607359	0.179942
Actg1	0.404252	7.39346	7.49907	0.0061731	0.181578
Pde1b	0.46258	6.89936	7.49009	0.00620394	0.181887
Il33	0.429036	6.67364	7.48332	0.00622732	0.181976
BC005764	0.384459	5.91108	7.4699	0.00627392	0.182741
Ireb2	-0.361801	6.10232	7.45314	0.00633257	0.18385
Lhx1os	-0.472585	5.52542	7.42603	0.0064287	0.184451
Map3k5	-0.463452	5.01013	7.43642	0.00639169	0.184451
Taok1	-0.327031	6.62668	7.43424	0.00639943	0.184451
Pde4a	0.349534	6.77559	7.42405	0.00643577	0.184451
Tesk1	0.33039	6.39836	7.4147	0.00646931	0.18482
Ptprn	0.427475	8.29031	7.40216	0.00651455	0.185167
Ass1	0.738572	4.64688	7.39986	0.00652288	0.185167
Cacnb4	-0.383945	7.7581	7.38644	0.00657173	0.185377
Basp1	0.621587	7.10391	7.3888	0.00656312	0.185377
Fnbp4	-0.338231	6.50802	7.36643	0.00664528	0.186713
Alcam	0.518455	5.94797	7.36222	0.00666085	0.186713
Gpm6a	-0.31988	9.25212	7.35071	0.00670362	0.187324
Tbata	-0.682234	4.43685	7.33388	0.00676669	0.188283
Hrh3	0.455265	5.28791	7.33033	0.00678005	0.188283
Echdc2	-0.63205	5.44207	7.32472	0.00680125	0.188287
Hmgcll1	-0.497554	4.66402	7.3145	0.00684003	0.188417
Ak4	-0.353299	6.71904	7.31239	0.00684808	0.188417
Tle2	-0.426806	6.99995	7.29809	0.00690281	0.188761
Smpd4	-0.366362	6.47962	7.29836	0.00690175	0.188761
Cfp	-0.555583	4.76875	7.24767	0.0070993	0.188839
Fam107a	-0.478135	9.10048	7.24951	0.00709202	0.188839
Pitpnm3	-0.392811	7.17302	7.25817	0.0070579	0.188839
Rbm39	-0.377164	7.77794	7.27793	0.00698071	0.188839
Pcmtd2	-0.333084	6.35019	7.25635	0.00706507	0.188839
Prkcb	-0.322649	8.91511	7.24512	0.00710938	0.188839
Rbmx	-0.31651	6.4088	7.24324	0.00711685	0.188839
Lbh	0.336502	6.39242	7.26298	0.00703903	0.188839
Fstl1	0.372702	6.09114	7.26525	0.00703013	0.188839
Baiap3	0.933385	6.00026	7.25556	0.00706817	0.188839
Tmem164	-0.431569	4.98425	7.22245	0.00719975	0.189353
Mga	-0.369158	6.31936	7.22994	0.00716976	0.189353
Kif5a	0.2427	10.8891	7.22759	0.00717917	0.189353
Fam63b	-0.370508	7.49353	7.19031	0.00732981	0.189637
Msl2	-0.368642	5.62315	7.18506	0.00735133	0.189637
Mtus1	-0.357708	7.55653	7.17823	0.00737934	0.189637
Exph5	-0.338855	6.68347	7.17288	0.00740139	0.189637
Stag2	-0.333232	6.35511	7.17887	0.00737674	0.189637
Rufy2	-0.312538	6.47887	7.17528	0.00739151	0.189637
Slc45a1	0.391095	6.15832	7.19412	0.0073143	0.189637
Dos	0.425007	7.57052	7.2097	0.00725104	0.189637
Rgs2	0.48371	5.12892	7.2004	0.00728872	0.189637
Tial1	-0.376387	6.91683	7.15731	0.0074659	0.190743
Leng8	-0.409938	8.74746	7.15209	0.00748767	0.190754
Ptprb	-0.584504	4.74068	7.14077	0.0075351	0.191417
Rmnd5a	-0.382244	7.99369	7.13424	0.00756257	0.191571
D430041D05Rik	-0.345836	7.05587	7.11864	0.00762867	0.192355
Ndn	0.364772	8.48375	7.11679	0.00763655	0.192355
Nsf	0.305819	9.9627	7.06567	0.00785751	0.196436
Podxl2	0.361505	7.73839	7.06408	0.00786446	0.196436
Nell1	0.395337	5.6951	7.06723	0.00785067	0.196436
Optn	0.403629	5.24929	7.05011	0.00792602	0.197422
Itm2a	-0.543399	5.00191	7.0418	0.00796291	0.19779
Ptchd1	-0.443432	5.09122	6.9864	0.00821315	0.198492
Cald1	-0.413891	5.15695	6.99931	0.00815414	0.198492
Arhgef2	-0.352785	6.96046	6.99283	0.00818371	0.198492
Zfp207	-0.35116	6.93887	6.99648	0.00816703	0.198492
Ssfa2	-0.341307	6.16413	7.01454	0.00808505	0.198492
Ptprr	-0.314421	6.43935	6.9894	0.00819937	0.198492
Rnf152	-0.312751	6.38662	7.00023	0.00814991	0.198492
Mdh1	0.232566	10.3653	7.02685	0.00802964	0.198492
Tubb4b	0.386305	7.99233	7.0181	0.00806896	0.198492
Camkv	0.810269	5.70611	6.99444	0.00817633	0.198492
Pnpt1	-0.399286	5.1485	6.97176	0.00828062	0.199047
Chd7	-0.367879	7.19784	6.97309	0.00827445	0.199047
Hbp1	-0.354458	5.77707	6.96051	0.00833281	0.199764
Tbl1xr1	-0.362766	5.62135	6.95296	0.00836805	0.200072
Ptpn22	-0.665629	5.23951	6.91132	0.00856516	0.200394
Fzd7	-0.405078	5.43009	6.9399	0.00842936	0.200394
Tspan4	-0.38275	5.68331	6.92688	0.00849099	0.200394
Mtss1	-0.374537	7.22769	6.92324	0.00850825	0.200394
Stxbp5l	-0.358509	7.27238	6.90836	0.00857937	0.200394
Gnas	0.199389	10.9963	6.90757	0.00858317	0.200394
Cops4	0.314441	6.52395	6.92744	0.00848829	0.200394
Igfbp2	0.405933	5.49564	6.9287	0.00848234	0.200394
Fbll1	0.463523	4.68188	6.91515	0.00854686	0.200394
Gpbp1	-0.362576	6.86192	6.89714	0.00863339	0.200489
Dkk3	0.382124	5.57676	6.89764	0.00863096	0.200489
Nrgn	1.15875	6.40076	6.89277	0.0086545	0.200489
Rnf112	-0.351829	9.38303	6.88129	0.00871029	0.201036
Mef2a	-0.336623	7.15666	6.87866	0.00872309	0.201036
Celsr3	-0.366019	7.57665	6.87381	0.00874679	0.201064
Zfp932	-0.614551	4.47095	6.84666	0.00888073	0.203187
Arhgap31	-0.347395	5.86802	6.84588	0.00888459	0.203187
Gmfb	-0.346346	7.25259	6.83612	0.00893325	0.20326
Slc6a11	0.535309	8.58921	6.83796	0.00892406	0.20326
A2m	-0.40009	5.3656	6.78525	0.00919141	0.204599
Cntn6	-0.396193	6.14369	6.81386	0.00904528	0.204599
Mphosph9	-0.395479	5.6472	6.78191	0.00920862	0.204599
Cpeb4	-0.364833	6.8662	6.78655	0.00918471	0.204599
Purb	-0.314821	8.61448	6.79359	0.00914855	0.204599
Nucks1	-0.29743	6.79467	6.80982	0.0090658	0.204599
Cryab	0.356023	7.67287	6.79723	0.00912992	0.204599
Nxph4	0.370359	5.3972	6.80822	0.00907391	0.204599
Asah2	0.477609	5.07568	6.77953	0.0092209	0.204599
Ptk2b	0.558731	4.5848	6.80282	0.00910138	0.204599
Mapk14	-0.30382	6.60378	6.76878	0.00927663	0.205132
Fbxo2	0.344245	7.02045	6.75798	0.00933296	0.205132
Mtmr7	0.376557	6.03279	6.75726	0.0093367	0.205132
Ctxn1	0.681694	4.44482	6.76095	0.0093174	0.205132
Ccdc120	-0.455806	5.68516	6.71362	0.00956792	0.206711
Ebf1	-0.416447	5.46514	6.72221	0.00952197	0.206711
Fam135a	-0.378729	5.28456	6.70739	0.00960139	0.206711
Akap8	-0.341154	7.1934	6.70663	0.00960549	0.206711
Tug1	-0.333239	6.27721	6.70457	0.00961662	0.206711
Aldoa	0.193079	10.9944	6.7161	0.00955464	0.206711
Tmem246	0.316259	6.58069	6.72875	0.0094871	0.206711
Ncam2	0.615796	4.61928	6.72631	0.00950009	0.206711
Cdh13	0.831856	4.77162	6.70964	0.00958933	0.206711
Tet3	-0.368227	5.78261	6.66707	0.00982103	0.209472
Creb1	-0.337246	5.81771	6.66688	0.00982208	0.209472
Vldlr	-0.335276	7.20839	6.67125	0.00979802	0.209472
Oprl1	0.587125	5.80636	6.66386	0.00983876	0.209472
Stac2	0.347943	7.01414	6.64621	0.00993667	0.211054
Gng4	0.526448	5.13262	6.63906	0.00997666	0.211401
Tmem47	-0.31264	6.54736	6.63448	0.0100023	0.211444
Atxn1	-0.357842	5.48526	6.62362	0.0100635	0.212236
Ly6a	-0.695144	4.53341	6.6107	0.0101368	0.212849
Mdga1	0.420997	5.11106	6.6101	0.0101402	0.212849
C230091D08Rik	-0.435056	4.8728	6.58976	0.0102567	0.214288
Isyna1	0.38158	5.39425	6.5937	0.010234	0.214288
Thoc1	-0.451689	5.46088	6.56834	0.0103809	0.215373
Mea1	0.333679	6.17232	6.57212	0.0103588	0.215373
Fam115a	0.399963	7.20689	6.57012	0.0103705	0.215373
Ubxn7	-0.354226	5.55712	6.55922	0.0104342	0.215686
Zmiz1	-0.350841	7.73471	6.55752	0.0104442	0.215686
Bmi1	-0.376547	5.28809	6.54062	0.0105439	0.217007
Slc8a1	-0.315577	6.61297	6.5303	0.0106052	0.217007
Pde2a	0.343892	6.23048	6.53103	0.0106009	0.217007
Galnt16	0.352442	7.05526	6.53389	0.0105838	0.217007
Col7a1	-0.577918	4.59221	6.5149	0.0106974	0.218393
Zfp942	-0.731481	4.16206	6.5034	0.0107668	0.21931
Stag1	-0.331109	6.03432	6.47933	0.0109136	0.221794
Ddx26b	-0.411844	5.88447	6.45629	0.011056	0.223508
H3f3b	-0.318266	8.62109	6.46018	0.0110319	0.223508
Mmp15	0.434058	4.80712	6.45358	0.0110729	0.223508
Ccar1	-0.323331	6.13161	6.43772	0.0111722	0.225004
Kctd12	-0.328052	6.97387	6.42329	0.0112634	0.225317
Rrp7a	0.33158	6.09584	6.42469	0.0112545	0.225317
Fam169a	0.539106	5.40369	6.42705	0.0112395	0.225317
Ube2d3	-0.370697	6.62215	6.40688	0.0113679	0.226901
Fam101b	-0.433999	5.14794	6.37768	0.0115565	0.230151
Ngef	0.539202	5.55333	6.37242	0.0115908	0.230321
Kank2	-0.335271	7.13016	6.36235	0.0116567	0.230964
Lrsam1	0.336746	5.82809	6.3596	0.0116748	0.230964
Hap1	0.446305	7.84409	6.34934	0.0117425	0.231281
2021-09-09	0.531445	4.61402	6.35053	0.0117346	0.231281
Ptprn2	0.468085	7.81061	6.33317	0.01185	0.232886
C530008M17Rik	0.495387	5.6745	6.32386	0.0119124	0.233598
Ccnl1	-0.418338	5.77332	6.31872	0.011947	0.233637
Grin3a	0.392984	5.6659	6.31581	0.0119666	0.233637
Ddo	-0.446946	4.70927	6.30954	0.012009	0.233953
Spast	-0.359157	5.72245	6.30485	0.0120408	0.233959
Rasgrf2	0.742181	6.04437	6.30179	0.0120616	0.233959
Rab3b	0.421044	4.93134	6.28807	0.0121553	0.235266
Rb1	-0.394298	5.12453	6.25862	0.0123591	0.237156
Epb4.1	-0.388993	7.75253	6.26544	0.0123116	0.237156
Fam163b	0.381	5.70802	6.26105	0.0123421	0.237156
Cit	0.455504	5.59858	6.26329	0.0123265	0.237156
Cdr1	-0.71936	5.74389	6.20302	0.0127533	0.238729
Lars2	-0.451861	9.4262	6.22675	0.0125834	0.238729
Sbk1	-0.362671	9.20754	6.2225	0.0126137	0.238729
Amot	-0.361048	5.35261	6.19966	0.0127775	0.238729
Pax6	-0.361023	6.08489	6.22618	0.0125875	0.238729
Kcnt1	-0.360246	8.87085	6.23537	0.0125224	0.238729
Trpc3	-0.332438	6.69694	6.22887	0.0125684	0.238729
Cep76	-0.331641	6.4241	6.2119	0.0126894	0.238729
Gm608	-0.330566	5.76808	6.21598	0.0126602	0.238729
Atp1a3	0.170829	11.4911	6.22346	0.0126068	0.238729
Tubb4a	0.220895	10.6305	6.19819	0.0127881	0.238729
Sgtb	0.410907	6.00635	6.1989	0.0127829	0.238729
Pam	0.562949	6.86554	6.20381	0.0127476	0.238729
Vps54	-0.374447	5.17236	6.15194	0.0131268	0.243151
Rgs8	-0.249068	9.95939	6.16016	0.0130659	0.243151
Cxx1c	0.327216	7.5654	6.15101	0.0131337	0.243151
Rtkn	0.343149	5.61163	6.15347	0.0131155	0.243151
Stk17b	-0.374619	5.62393	6.14574	0.0131729	0.24317
Zfand6	-0.337006	5.80003	6.14356	0.0131891	0.24317
Max	-0.352273	6.81696	6.12889	0.013299	0.244691
Ly6c1	-0.644256	4.59289	6.10937	0.0134467	0.245718
Ap3s1	-0.438628	4.76001	6.10836	0.0134544	0.245718
Chl1	-0.362522	7.27658	6.107	0.0134647	0.245718
Eef2	0.190235	10.6801	6.10986	0.013443	0.245718
Cnpy1	-0.372959	5.36932	6.08894	0.0136031	0.246964
Hsp90aa1	0.307062	9.59223	6.08728	0.0136159	0.246964
Nat14	0.395791	5.05753	6.08932	0.0136001	0.246964
Cdc25b	-0.441153	4.8218	6.07777	0.0136893	0.247793
Kcnab3	0.336574	7.32435	6.07141	0.0137387	0.248186
Shf	-0.41713	7.53542	6.06201	0.013812	0.249006
Esyt2	-0.352438	5.35218	6.05712	0.0138503	0.249195
Dek	-0.331724	5.72932	6.04889	0.013915	0.249201
Rgl1	0.380494	5.66162	6.04995	0.0139067	0.249201
Ncald	0.394214	7.98192	6.04324	0.0139597	0.249201
C4b	0.649435	4.43219	6.04292	0.0139622	0.249201
Tfap2b	-0.338379	5.55837	6.02268	0.0141232	0.251073
Mllt4	-0.292404	6.57311	6.02268	0.0141232	0.251073
Grm1	-0.324133	7.26123	6.00846	0.0142374	0.252
Kmt2b	-0.299934	6.69942	6.00568	0.0142599	0.252
Matk	0.284396	6.73487	6.00863	0.014236	0.252
Id4	-0.365744	5.54375	6.00103	0.0142975	0.252167
Elavl2	0.510303	5.81584	5.99577	0.0143402	0.252422
Rorc	-0.488846	4.87295	5.97636	0.0144989	0.253065
Crhr1	-0.327789	6.42137	5.98466	0.0144309	0.253065
Mbd6	-0.285675	6.54647	5.97746	0.0144899	0.253065
Cdk18	0.361346	5.79594	5.97984	0.0144703	0.253065
Tusc3	0.374769	6.23226	5.97401	0.0145182	0.253065
Pik3c2a	-0.446126	4.78433	5.97034	0.0145485	0.253098
Nedd4l	-0.286536	6.4711	5.96025	0.0146319	0.254056
Kifc3	0.32142	6.18101	5.95154	0.0147045	0.254649
Tmem130	0.506562	8.34169	5.94931	0.0147231	0.254649
Mbnl1	-0.287742	6.43153	5.93426	0.0148493	0.255935
Tbc1d16	-0.278079	6.70944	5.93363	0.0148546	0.255935
Stard5	-0.372303	5.14478	5.91831	0.0149843	0.25631
Serp1	-0.362764	5.57597	5.92262	0.0149477	0.25631
Pikfyve	-0.354177	5.40511	5.92366	0.0149389	0.25631
Snap47	0.300561	8.7583	5.91752	0.014991	0.25631
Zfp385c	-0.347271	5.50867	5.87197	0.0153838	0.261703
Agt	0.325667	6.85265	5.87262	0.0153782	0.261703
Mybpc3	0.32699	5.78863	5.87077	0.0153943	0.261703
Cxcl12	-0.418312	5.43236	5.85357	0.0155455	0.261942
Otud4	-0.345646	5.8886	5.83602	0.0157013	0.261942
Wdr26	-0.331513	6.83131	5.83604	0.0157011	0.261942
Pcnp	-0.327021	6.07185	5.83898	0.0156749	0.261942
Hipk1	-0.313644	7.28473	5.83869	0.0156775	0.261942
Top2b	-0.313041	7.10154	5.84429	0.0156277	0.261942
Sphkap	-0.310703	8.65288	5.84285	0.0156405	0.261942
Slc25a18	0.28329	6.51211	5.83671	0.0156951	0.261942
Ephb6	0.410184	5.31512	5.84488	0.0156224	0.261942
Pnma2	0.576932	4.76336	5.85821	0.0155045	0.261942
Phf2	-0.291121	6.5148	5.81194	0.0159177	0.263599
Ncdn	0.256409	9.92739	5.81185	0.0159185	0.263599
Scn3b	0.749911	5.36086	5.81939	0.0158504	0.263599
Myh4	4.84295	3.52048	5.81482	0.0158917	0.263599
Fscn1	0.325166	6.82254	5.7972	0.0160517	0.265313
Ace	0.446589	4.81095	5.78585	0.0161556	0.266538
Cdh15	-0.380651	5.95453	5.78049	0.016205	0.266861
Tmx2	0.324716	7.6429	5.77577	0.0162486	0.267087
Ipcef1	-0.312767	5.89949	5.75995	0.0163956	0.268515
Gna12	0.323869	6.11457	5.76228	0.0163738	0.268515
Dguok	-0.475257	4.69312	5.75539	0.0164381	0.26872
Ddc	0.949313	5.31912	5.74829	0.0165047	0.269315
Rgs10	0.329153	5.52447	5.73053	0.0166725	0.271558
Galnt7	-0.432925	4.87322	5.725	0.016725	0.271919
Tcf4	-0.322874	7.42329	5.71202	0.0168492	0.272777
Fam53c	-0.304945	6.27009	5.71094	0.0168595	0.272777
Rasgef1b	0.516762	4.58707	5.70991	0.0168694	0.272777
Gm996	-0.37799	8.17384	5.68994	0.0170625	0.274906
Hipk3	-0.301778	6.38175	5.69068	0.0170553	0.274906
Pacsin2	0.344394	6.35721	5.68632	0.0170977	0.274977
Phf6	-0.402481	4.75668	5.67931	0.0171661	0.275231
Trim39	-0.322208	6.02471	5.67526	0.0172058	0.275231
Glul	0.209491	10.5889	5.67692	0.0171896	0.275231
Ppp1r1a	0.414257	4.73926	5.67061	0.0172515	0.275469
Slc15a2	-0.722327	4.39637	5.65281	0.0174274	0.275664
Lonrf3	-0.361499	5.13353	5.65352	0.0174204	0.275664
Vma21	-0.338897	5.55591	5.65944	0.0173616	0.275664
Stx16	-0.310547	7.03718	5.65068	0.0174486	0.275664
Mbp	0.131627	12.9687	5.6536	0.0174196	0.275664
Sirt3	0.304431	6.15987	5.65828	0.0173731	0.275664
Atrx	-0.325742	7.11678	5.63863	0.017569	0.276587
Ppfia1	-0.296667	6.50382	5.64093	0.0175459	0.276587
Cd83	0.308145	6.05916	5.63331	0.0176224	0.27694
Mpp7	-0.424879	4.78612	5.6134	0.0178236	0.277591
Msn	-0.385251	5.78239	5.62259	0.0177305	0.277591
Unc80	-0.295737	8.59773	5.61081	0.01785	0.277591
Sec16a	-0.281681	6.49843	5.61718	0.0177853	0.277591
Gpcpd1	-0.272018	6.59617	5.61369	0.0178207	0.277591
C1d	0.334212	5.43459	5.61512	0.0178061	0.277591
Cldn5	-0.44929	5.29031	5.59712	0.01799	0.279282
Dennd6b	-0.350868	7.65533	5.57893	0.0181778	0.281709
Dot1l	-0.327718	6.75279	5.56607	0.0183119	0.283295
Aifm3	-0.392601	8.00909	5.55857	0.0183904	0.28353
Adcy5	0.296947	6.41626	5.56071	0.018368	0.28353
Sh3pxd2b	0.44641	4.71228	5.54957	0.0184852	0.2845
Acvr2a	-0.420435	4.81745	5.54171	0.0185685	0.285286
Cacnb1	0.342517	5.78594	5.53873	0.0186	0.285286
Cobl	0.51803	4.57725	5.53193	0.0186725	0.285907
Atp11c	-0.607094	4.24647	5.52247	0.0187737	0.286202
Mtf2	-0.379658	5.33488	5.52119	0.0187875	0.286202
Med13l	-0.304364	5.87238	5.52116	0.0187878	0.286202
Srsf10	-0.312651	5.81874	5.5118	0.0188886	0.286371
Tnrc6c	-0.293712	6.49507	5.51311	0.0188744	0.286371
Diras2	-0.267365	9.28602	5.50881	0.0189209	0.286371
Clu	0.255175	9.4349	5.50529	0.018959	0.286371
A930017M01Rik	0.500216	4.72849	5.50718	0.0189386	0.286371
Synj2bp	-0.305582	6.09645	5.48622	0.019167	0.287087
Acap2	-0.297954	6.18671	5.48871	0.0191396	0.287087
Hspa8	0.189005	10.58	5.49113	0.0191132	0.287087
Trf	0.233462	9.9066	5.49106	0.019114	0.287087
Pmepa1	0.385149	4.87209	5.48869	0.0191399	0.287087
Plekhh3	-0.364404	5.99808	5.47688	0.0192696	0.287661
Fdps	0.306035	5.9153	5.47851	0.0192516	0.287661
Enc1	0.766023	5.92799	5.45691	0.0194911	0.290482
Ccnl2	-0.406423	6.99282	5.45205	0.0195453	0.290583
Dmtf1	-0.285119	6.38238	5.45049	0.0195628	0.290583
Necab2	0.364712	5.20679	5.44192	0.0196591	0.291528
Arhgef4	0.322098	7.71828	5.43722	0.019712	0.291829
Sestd1	-0.275602	6.61546	5.43228	0.0197679	0.292026
Gpr37	0.335761	7.07845	5.43027	0.0197906	0.292026
Dao	-0.436002	5.81262	5.408	0.0200446	0.293126
Atad2b	-0.397018	4.77083	5.41285	0.0199891	0.293126
Wsb1	-0.373026	6.87893	5.4065	0.0200618	0.293126
Zfp384	-0.355691	5.73099	5.4067	0.0200596	0.293126
Gpr22	-0.343864	5.73704	5.41343	0.0199824	0.293126
Fxyd7	0.355306	5.18576	5.41613	0.0199516	0.293126
Ankrd12	-0.30679	5.75513	5.39334	0.0202137	0.294863
Ogt	-0.361023	8.19896	5.38376	0.020325	0.296003
Pag1	-0.376719	4.95202	5.37869	0.0203842	0.296163
Mon2	-0.266801	6.53901	5.37715	0.0204022	0.296163
Chst1	0.353334	6.26682	5.36762	0.020514	0.297303
Pkd2	-0.311493	5.86076	5.35609	0.02065	0.298791
Dpcd	0.344921	5.67011	5.34411	0.0207924	0.299828
Htr2c	0.674195	5.90343	5.34334	0.0208016	0.299828
Dbh	1.09201	3.88398	5.3416	0.0208223	0.299828
Gdf10	-0.439116	6.46254	5.33065	0.0209536	0.300726
Odf2	-0.370821	7.29915	5.32799	0.0209856	0.300726
Fam219a	0.317293	7.22845	5.33033	0.0209574	0.300726
Suz12	-0.335035	5.7693	5.32121	0.0210674	0.301415
Cacna1g	-0.340805	8.02798	5.30922	0.0212128	0.303011
Asph	-0.339829	8.07217	5.2959	0.0213757	0.304561
Itih5	-0.333745	5.58543	5.29478	0.0213895	0.304561
Slc1a1	0.352765	6.14503	5.28855	0.0214661	0.305167
Car15	-0.726583	4.14432	5.28105	0.0215588	0.305607
Cnr1	-0.340466	7.94849	5.28051	0.0215654	0.305607
Prrt2	-0.327164	8.81444	5.25885	0.0218355	0.30797
Rps6kb1	-0.302736	5.77093	5.26184	0.0217979	0.30797
R3hdm1	-0.284375	6.74871	5.26025	0.0218179	0.30797
Zfp938	-0.414262	4.66272	5.24998	0.021947	0.30857
Klk6	0.371466	5.76693	5.25146	0.0219283	0.30857
Zfp639	-0.341881	5.23358	5.22939	0.0222083	0.308844
Yipf6	-0.317373	5.6117	5.24305	0.0220346	0.308844
Hook3	-0.30149	6.1378	5.24265	0.0220397	0.308844
Cabin1	-0.271847	6.70117	5.23386	0.0221513	0.308844
Fam20c	0.312379	5.80712	5.22967	0.0222048	0.308844
Rasgrf1	0.314363	8.77814	5.23249	0.0221687	0.308844
Fads2	0.330632	6.21496	5.24	0.0220732	0.308844
Icmt	-0.298679	8.78301	5.21295	0.0224192	0.31081
Ep400	-0.263102	6.67084	5.21546	0.022387	0.31081
Eef2k	-0.302166	6.09124	5.20904	0.0224697	0.311028
Sfi1	-0.393665	5.1972	5.1993	0.022596	0.31148
Stxbp2	-0.392383	5.60525	5.19865	0.0226045	0.31148
Tuba1b	0.314901	7.34346	5.19694	0.0226267	0.31148
Chd3	0.320879	8.51065	5.19579	0.0226417	0.31148
Appbp2	0.404521	5.23326	5.18709	0.0227553	0.312563
Mus81	-0.430088	6.00376	5.18076	0.0228383	0.313222
Lmnb2	-0.347099	5.62273	5.1717	0.0229578	0.314102
Myo9b	-0.32651	6.08809	5.16927	0.0229899	0.314102
Olfm3	-0.320418	6.43715	5.1679	0.023008	0.314102
Ss18	-0.314199	5.6635	5.15684	0.023155	0.315007
Ccdc184	0.319586	5.77521	5.15984	0.023115	0.315007
Ildr2	0.54775	4.88328	5.15498	0.0231799	0.315007
Spire2	0.332648	5.32694	5.13449	0.023455	0.318262
Hdac7	-0.313085	5.69252	5.12484	0.0235857	0.319068
Chd5	0.483541	7.09188	5.12632	0.0235657	0.319068
Plk5	-0.406299	6.94039	5.11005	0.0237876	0.319275
Tra2b	-0.32123	5.68321	5.11051	0.0237813	0.319275
Ywhag	0.27707	9.90253	5.11509	0.0237187	0.319275
Slc39a12	0.284371	6.14029	5.10025	0.0239224	0.319275
Pgam1	0.291507	7.02577	5.10983	0.0237907	0.319275
Slc32a1	0.303284	7.42105	5.1178	0.0236816	0.319275
Fsd1	0.304726	5.95641	5.10103	0.0239116	0.319275
Camk1g	0.337522	5.17004	5.10214	0.0238964	0.319275
Rwdd2a	0.51879	4.73788	5.10609	0.0238419	0.319275
Gm2694	-0.403472	5.79378	5.08623	0.0241166	0.319301
2610008E11Rik	-0.364655	5.0811	5.08208	0.0241743	0.319301
Setbp1	-0.362428	5.13169	5.0923	0.0240322	0.319301
Xiap	-0.325865	6.82165	5.08212	0.0241737	0.319301
Zzef1	-0.271673	6.42282	5.09459	0.0240006	0.319301
Tpi1	0.228215	9.76135	5.08239	0.02417	0.319301
Srpr	0.267645	6.47128	5.09209	0.0240351	0.319301
Brpf1	-0.290913	6.21703	5.07851	0.0242242	0.319488
Mif4gd	-0.364795	5.27501	5.07261	0.0243068	0.319979
Sema4a	0.394049	5.35803	5.07074	0.024333	0.319979
Arhgap5	-0.355403	7.01852	5.06405	0.0244271	0.320745
Tsc22d2	-0.318542	5.42043	5.05389	0.0245707	0.320877
Lhfp	-0.280375	6.51595	5.05794	0.0245134	0.320877
Maged1	0.248784	9.27436	5.05318	0.0245807	0.320877
Rgag4	0.426666	5.19216	5.0554	0.0245493	0.320877
Ipw	-0.55018	4.91172	5.0447	0.0247013	0.321981
Map3k2	-0.382319	4.95853	5.04041	0.0247626	0.32231
Pcbd1	0.587357	4.22323	5.03417	0.024852	0.323003
Tmem91	0.586951	4.35947	5.03	0.0249118	0.323312
Cbln1	-0.27157	9.65738	5.0265	0.0249624	0.323498
Rictor	-0.282134	6.41766	5.02248	0.0250203	0.32378
Polr3gl	-0.351606	5.13756	5.0153	0.0251243	0.324656
Mctp1	-0.323678	5.59245	5.01038	0.0251958	0.324674
Cnot6	-0.289385	5.89879	5.0102	0.0251984	0.324674
Nup155	-0.450695	4.62612	4.99714	0.0253893	0.326663
Mysm1	-0.354503	5.02641	4.99274	0.0254539	0.327024
Rell2	0.300474	5.84745	4.98591	0.0255545	0.327845
Brwd1	-0.25199	6.74799	4.97786	0.0256737	0.328902
Zfyve26	-0.342444	5.19876	4.97101	0.0257756	0.329735
Tkt	0.315343	7.8157	4.96777	0.0258239	0.329883
Pum2	-0.3162	7.37407	4.9631	0.0258937	0.330302
Prmt7	0.308438	5.50503	4.95247	0.0260535	0.331866
Ppp4r4	-0.307802	5.68285	4.9473	0.0261315	0.332387
C2cd5	-0.31032	6.16669	4.94303	0.026196	0.332532
Ythdc1	-0.266721	6.40226	4.94163	0.0262173	0.332532
2900011O08Rik	0.328287	8.07672	4.93834	0.0262673	0.332694
Fos	-0.67974	4.15358	4.92858	0.026416	0.333633
6330403A02Rik	0.445941	5.04675	4.93036	0.0263888	0.333633
Sh3bgr	-0.365835	4.87666	4.91594	0.02661	0.334092
Luc7l3	-0.342129	7.83762	4.91404	0.0266392	0.334092
Tmx3	-0.318133	6.23823	4.92022	0.0265441	0.334092
Erc1	-0.277571	6.5188	4.9141	0.0266383	0.334092
Irx2	0.61019	4.48329	4.92362	0.0264919	0.334092
Tuba1a	0.244457	9.31886	4.91064	0.0266917	0.334282
Nptx1	-0.265765	9.17671	4.90726	0.0267441	0.334469
Parp4	-0.627461	4.24159	4.90067	0.0268463	0.334811
1700113A16Rik	-0.375589	4.96293	4.90143	0.0268345	0.334811
Pagr1a	-0.422407	7.70514	4.89193	0.0269825	0.335108
Arxes2	-0.327874	5.25711	4.89616	0.0269165	0.335108
Cst3	0.257561	9.64606	4.89419	0.0269472	0.335108
Dgkz	-0.325361	9.45701	4.88463	0.0270968	0.335131
Usp24	-0.253743	6.77479	4.88771	0.0270485	0.335131
Myl6b	0.354383	4.97643	4.88513	0.027089	0.335131
Fam178a	-0.341984	6.10203	4.87932	0.0271803	0.335236
Oscp1	0.433579	4.66826	4.88167	0.0271434	0.335236
Igflr1	-0.541509	4.37519	4.86524	0.027403	0.335886
Atm	-0.366667	4.81077	4.85635	0.0275445	0.335886
Lgr4	-0.336745	5.26953	4.85578	0.0275537	0.335886
Cntn2	-0.270931	8.76178	4.86166	0.0274599	0.335886
Ttll1	0.321402	5.42768	4.85961	0.0274926	0.335886
Rnf157	0.345404	8.15413	4.86907	0.0273423	0.335886
Col16a1	0.436951	5.57169	4.87198	0.0272961	0.335886
Tnr	0.451875	4.70199	4.85961	0.0274926	0.335886
Arhgap24	0.765661	4.1645	4.85469	0.027571	0.335886
Foxj2	-0.292201	5.77725	4.85154	0.0276215	0.33601
Lsamp	0.282356	6.02168	4.84936	0.0276564	0.33601
Zkscan8	-0.413068	4.92773	4.83567	0.0278767	0.337454
Dnajc21	0.326859	5.20468	4.83689	0.0278571	0.337454
Grip2	0.423476	5.35765	4.83495	0.0278884	0.337454
Sf3b1	-0.344978	8.30394	4.828	0.0280011	0.33836
Appl2	-0.381691	8.40186	4.81788	0.028166	0.339892
Prkdc	-0.388568	4.89035	4.81237	0.0282562	0.340522
Zfc3h1	-0.339307	5.88899	4.80357	0.0284009	0.341742
Slk	-0.262572	6.51529	4.79925	0.0284722	0.341742
Hspbp1	0.283481	6.23793	4.80039	0.0284533	0.341742
Yap1	-0.388021	4.66892	4.79283	0.0285785	0.342559
Rhof	0.326645	5.3097	4.77469	0.0288811	0.34526
Flywch1	0.343466	8.46716	4.77638	0.0288527	0.34526
Jup	-0.316146	7.26754	4.7605	0.0291201	0.347189
Tmem167	-0.296008	5.79261	4.76106	0.0291106	0.347189
Tardbp	-0.313666	7.87588	4.75671	0.0291843	0.347492
Insig1	0.282639	6.62664	4.7411	0.0294503	0.350192
Entpd3	0.523446	4.48839	4.7388	0.0294897	0.350195
Rassf4	0.450366	5.29665	4.72809	0.0296738	0.351913
Rbfox3	-0.287446	8.77682	4.71817	0.0298455	0.352704
Gapdh	0.194687	10.2726	4.71356	0.0299257	0.352704
Psme1	0.3284	5.25375	4.71879	0.0298348	0.352704
Hsf4	0.384724	4.81659	4.71653	0.0298739	0.352704
Clvs2	0.704795	4.20806	4.71287	0.0299376	0.352704
Gpam	0.335483	5.34758	4.69976	0.0301668	0.35447
Slc1a4	0.337783	5.57902	4.70185	0.0301301	0.35447
Ltn1	-0.296098	5.7404	4.69608	0.0302314	0.354763
Ankrd10	-0.337164	5.45838	4.68561	0.0304163	0.356274
Ncoa5	-0.297623	6.07126	4.68203	0.0304797	0.356274
Pcsk1	0.827946	3.99301	4.6835	0.0304536	0.356274
Kank4	0.533203	4.49337	4.6773	0.0305637	0.35679
Sult4a1	0.2578	8.8262	4.67311	0.0306383	0.357194
Ist1	-0.254333	6.43403	4.66491	0.030785	0.358437
Fbrs	-0.29356	5.97196	4.65954	0.0308815	0.358626
Elfn2	0.571739	4.86012	4.66116	0.0308523	0.358626
Lrp1	-0.282572	8.89355	4.65567	0.0309511	0.358968
Porcn	-0.342931	7.10712	4.65061	0.0310425	0.359562
Eps8	-0.272072	6.14034	4.64581	0.0311295	0.360104
Got1	0.255015	8.94541	4.6413	0.0312113	0.360583
Mbip	-0.471458	4.53957	4.6327	0.0313682	0.361223
Gtf2a1	-0.325606	5.13917	4.62942	0.0314283	0.361223
Egr1	-0.315955	5.6921	4.63096	0.0314	0.361223
Spred1	-0.266171	6.77332	4.63347	0.0313542	0.361223
Gabra5	0.560009	4.55987	4.62682	0.0314759	0.361306
Ppfia4	-0.284466	8.5817	4.62209	0.0315628	0.361376
Pcdh10	0.445516	5.74823	4.62233	0.0315583	0.361376
Nxt2	-0.287987	5.82791	4.61679	0.0316605	0.362031
Calb1	-0.262329	9.40351	4.61301	0.0317303	0.362366
Slc22a4	-0.355177	5.68829	4.6066	0.0318491	0.362795
Fam160a2	-0.28143	5.8058	4.60683	0.0318449	0.362795
Btaf1	-0.328154	5.23172	4.59494	0.0320665	0.364111
Chchd7	-0.313713	5.35142	4.59515	0.0320625	0.364111
En2	-0.277693	6.72041	4.59169	0.0321274	0.364111
Ap1s1	0.295198	6.96052	4.59334	0.0320965	0.364111
Rsrp1	-0.392209	8.18732	4.58582	0.0322375	0.364537
Tmem132a	-0.327328	8.80505	4.58511	0.0322508	0.364537
Itm2b	-0.197026	10.4186	4.58317	0.0322873	0.364537
Fbxl12	-0.477773	4.41281	4.57188	0.0325009	0.364564
Sp4	-0.351839	5.19355	4.57807	0.0323837	0.364564
Ralgps2	-0.296687	5.51649	4.57012	0.0325344	0.364564
Zdhhc21	-0.291003	5.6273	4.57049	0.0325272	0.364564
Lgmn	0.275529	7.25837	4.57926	0.0323613	0.364564
Adcy3	0.367021	5.13203	4.57191	0.0325004	0.364564
Hsd3b7	-0.42169	4.70423	4.56022	0.0327228	0.366217
Slc8a3	0.289741	5.99411	4.54406	0.0330332	0.369229
Bcl6	-0.350702	5.74456	4.54002	0.0331112	0.369638
Smarcd2	-0.362486	6.41238	4.51088	0.03368	0.375519
Leprel2	-0.348225	5.59175	4.50701	0.0337563	0.375901
Cend1	0.248308	8.99104	4.50223	0.0338507	0.376016
Slc17a6	0.583095	7.15018	4.50358	0.0338239	0.376016
B3galt5	0.281187	6.70289	4.49317	0.0340305	0.377545
Slc30a4	-0.306439	5.65774	4.48987	0.0340962	0.377804
Iws1	-0.290185	5.64084	4.48317	0.0342302	0.37882
Trpm7	-0.280339	5.96885	4.47526	0.0343889	0.379433
Hcn2	0.317046	8.33504	4.47407	0.0344129	0.379433
Cachd1	0.479379	4.67646	4.47721	0.0343498	0.379433
Neurl1a	-0.273109	7.20689	4.46715	0.0345525	0.380042
Cadm3	-0.210711	9.9125	4.46502	0.0345957	0.380042
Stk24	0.329281	5.57942	4.46633	0.0345693	0.380042
Phyhip	-0.243913	9.14234	4.45822	0.0347337	0.38109
3110035E14Rik	0.45047	4.52799	4.45451	0.0348092	0.38145
Brpf3	-0.316028	5.25112	4.45151	0.0348704	0.381653
Slc1a6	-0.334643	7.25337	4.44016	0.0351029	0.381861
Vps13a	-0.320584	5.15449	4.44246	0.0350557	0.381861
Ppp1r17	-0.318678	7.71943	4.44739	0.0349547	0.381861
Epc1	-0.30864	5.95922	4.44107	0.0350842	0.381861
Tanc1	-0.244432	6.56021	4.44421	0.0350198	0.381861
Sirt4	-0.413208	4.67062	4.436	0.0351886	0.382329
Pou2f1	-0.394961	4.68702	4.43324	0.0352455	0.382482
Ackr1	-0.321829	6.88262	4.42876	0.0353382	0.383023
Scrib	-0.270448	6.37828	4.42331	0.0354512	0.383696
Rxra	0.320405	5.38287	4.42163	0.0354861	0.383696
Epha10	0.434727	5.48513	4.41191	0.0356889	0.385422
Zranb2	-0.286128	7.53857	4.40551	0.0358231	0.386405
Tbc1d23	-0.294499	5.55844	4.38077	0.0363465	0.391579
Gtf2a2	-0.31656	5.16915	4.3673	0.036635	0.393858
Camk2b	-0.219097	9.86382	4.36678	0.0366462	0.393858
Cygb	0.279722	7.46366	4.36328	0.0367214	0.394193
1810041L15Rik	0.413887	4.99923	4.35923	0.0368088	0.394658
Slc35e2	-0.277645	5.75577	4.35115	0.036984	0.396061
Rc3h1	-0.300362	5.34595	4.34869	0.0370374	0.396159
Dnajc27	0.321335	7.80464	4.34634	0.0370886	0.396232
Zfp91	-0.28822	6.91734	4.33981	0.0372312	0.39728
Slco1c1	-0.428276	5.24463	4.33307	0.0373789	0.398024
Wwc1	0.294614	5.50517	4.33108	0.0374224	0.398024
Habp4	0.307543	8.27095	4.33054	0.0374344	0.398024
Cecr5	-0.315689	5.42213	4.32467	0.0375637	0.398925
Lime1	-0.382635	6.4528	4.31783	0.037715	0.399188
Sulf2	0.277919	5.88702	4.31915	0.0376858	0.399188
Hs3st4	0.760144	4.16673	4.31749	0.0377224	0.399188
Prkcg	-0.334784	8.30614	4.30669	0.0379627	0.400458
Stmn1	0.27237	7.32359	4.30606	0.0379768	0.400458
Kcnb1	0.345703	6.00937	4.30938	0.0379028	0.400458
Plxdc1	-0.266963	6.26399	4.30286	0.0380484	0.400741
Hpca	0.308722	7.2229	4.30043	0.0381027	0.400841
Atl2	-0.267125	7.33415	4.29627	0.0381961	0.401351
Camkk2	-0.291389	7.8499	4.28522	0.038445	0.402912
Fbxl3	-0.235146	6.73477	4.28091	0.0385427	0.402912
Ndfip2	0.250425	6.61071	4.27448	0.0386887	0.402912
Clip4	0.324423	5.5831	4.27568	0.0386615	0.402912
Mpped1	0.421143	4.72803	4.27984	0.0385669	0.402912
Rapgef5	0.589561	4.5151	4.27479	0.0386817	0.402912
Celf6	0.652029	4.35839	4.27376	0.0387052	0.402912
Cbln2	0.781369	4.24079	4.28282	0.0384993	0.402912
Pcm1	-0.279647	6.91129	4.27137	0.0387597	0.40301
Tmem68	-0.368083	4.67113	4.26888	0.0388164	0.403132
Rnd1	0.283425	5.71593	4.2663	0.0388755	0.403277
Pnisr	-0.33556	8.0829	4.25758	0.0390755	0.404882
Lpp	-0.51705	4.46634	4.24564	0.0393512	0.406504
Ssr3	-0.266147	7.2654	4.2449	0.0393684	0.406504
Lamp5	0.384374	6.61441	4.24644	0.0393327	0.406504
Gltp	0.249356	6.4809	4.24278	0.0394176	0.406542
Abhd14b	-0.329769	5.63581	4.23542	0.0395889	0.406568
Speg	-0.294582	7.54682	4.23486	0.039602	0.406568
Phf21a	-0.266083	6.07762	4.237	0.039552	0.406568
Cxcl14	0.272327	6.1514	4.23632	0.0395678	0.406568
Banp	-0.380302	4.97227	4.22076	0.0399324	0.407065
Derl2	-0.365442	4.67633	4.21881	0.0399781	0.407065
Zmym6	-0.323129	5.61407	4.21727	0.0400146	0.407065
Nav2	-0.283426	5.57613	4.22265	0.0398879	0.407065
Polr3k	-0.273655	5.87701	4.2197	0.0399572	0.407065
Pnpo	0.234583	6.64422	4.22005	0.0399491	0.407065
Rangap1	0.294612	7.8303	4.22834	0.0397544	0.407065
Gfra1	0.577726	5.06372	4.22976	0.0397211	0.407065
Cacna1d	-0.319362	5.27188	4.21095	0.0401639	0.40812
Lrrc24	0.321629	5.04974	4.20445	0.040318	0.409221
Psmc1	0.27795	7.62387	4.19966	0.040432	0.409913
Pdlim5	-0.375275	4.78194	4.19473	0.0405499	0.4101
Jmy	-0.278518	5.92521	4.19176	0.0406209	0.4101
Fbxo34	0.319656	5.24038	4.19121	0.040634	0.4101
Sh3gl3	0.436511	4.55269	4.19153	0.0406265	0.4101
Gng7	0.300515	5.76289	4.18648	0.0407476	0.410374
Nagk	0.340352	4.91178	4.18626	0.0407528	0.410374
Ppp1r16b	-0.295039	7.68695	4.18256	0.0408421	0.41081
Susd4	0.261062	6.53708	4.17991	0.0409058	0.410988
Api5	-0.268142	6.91569	4.16796	0.0411954	0.412508
Kat6a	-0.238865	6.63417	4.16933	0.0411621	0.412508
Atl1	0.316122	6.0913	4.16806	0.041193	0.412508
Nmt1	0.249427	6.53912	4.1588	0.0414187	0.414279
Asns	0.240817	6.78348	4.15095	0.0416111	0.41486
Efnb3	0.288627	7.2444	4.15076	0.0416159	0.41486
Pdgfa	0.350071	4.75313	4.15105	0.0416088	0.41486
Coro2b	-0.260468	8.50181	4.14705	0.041707	0.415305
Ets2	-0.304594	6.30644	4.1448	0.0417626	0.415396
Pak7	-0.36699	4.75171	4.13608	0.0419783	0.416153
Ccdc149	0.278677	5.71566	4.13871	0.0419131	0.416153
Tshz2	0.391548	4.8535	4.13765	0.0419393	0.416153
Fancg	-0.362885	4.68789	4.11582	0.0424839	0.417005
Cacna1a	-0.327833	8.35923	4.12043	0.0423682	0.417005
Zcchc8	-0.314365	5.46384	4.11935	0.0423954	0.417005
Qk	-0.307009	8.02081	4.12326	0.0422975	0.417005
Hnrnpu	-0.250599	8.68082	4.12111	0.0423512	0.417005
Kcnh2	0.23369	6.70874	4.11657	0.042465	0.417005
Map6	0.270034	7.07823	4.12309	0.0423018	0.417005
Scarb2	0.282339	6.37661	4.12387	0.0422823	0.417005
Pnmal1	0.454229	5.29201	4.11872	0.0424111	0.417005
Vcan	-0.431879	4.5331	4.10486	0.0427602	0.417425
Fbxo8	-0.326047	5.0994	4.10955	0.0426418	0.417425
Fbxo11	-0.266382	7.02356	4.10769	0.0426886	0.417425
Ptbp2	-0.252251	6.48866	4.11195	0.0425812	0.417425
Copg2	0.255214	6.67792	4.10526	0.0427501	0.417425
Zfp26	-0.46164	4.58255	4.10101	0.0428577	0.417465
Rab4a	-0.254313	6.27323	4.10244	0.0428214	0.417465
Cdk14	0.366209	7.14679	4.09821	0.0429285	0.417701
Fat1	-0.330069	7.41301	4.08521	0.0432602	0.42047
Gigyf1	-0.266004	6.85842	4.06693	0.0437306	0.424121
Iscu	0.310012	7.04168	4.06821	0.0436976	0.424121
Gmppa	-0.304506	6.21832	4.06063	0.0438942	0.425233
Opalin	0.291102	5.34429	4.05885	0.0439404	0.425233
Kit	-0.336733	7.36664	4.05327	0.0440859	0.425842
Grin2c	-0.293703	8.67609	4.04458	0.0443133	0.425842
Lynx1	0.231235	9.21623	4.0443	0.0443207	0.425842
Hsph1	0.298391	7.64539	4.04966	0.0441802	0.425842
Blvra	0.322066	5.0359	4.04369	0.0443368	0.425842
Rps4l	0.34406	4.83091	4.04682	0.0442545	0.425842
Lin7b	0.380996	4.60578	4.05044	0.0441598	0.425842
Kif13b	0.323626	5.58559	4.03449	0.044579	0.42771
Shank3	-0.329386	7.91935	4.02784	0.0447553	0.428652
Tmem145	-0.317189	7.27117	4.02418	0.0448523	0.428652
Ap2m1	0.299022	8.25587	4.02356	0.044869	0.428652
Fam217b	0.614801	4.11935	4.02471	0.0448384	0.428652
Kdm6b	-0.28466	5.70107	4.01861	0.0450007	0.429451
Azin1	-0.276184	7.32657	3.99739	0.0455707	0.433611
Ryr2	-0.262623	6.87453	3.99723	0.0455752	0.433611
Srrm3	-0.247757	6.55361	3.99698	0.045582	0.433611
Zfp263	-0.339139	4.80267	3.98911	0.0457951	0.434713
Kcnc1	-0.219671	9.34669	3.9902	0.0457657	0.434713
Itga3	-0.248512	6.32109	3.98712	0.0458494	0.434767
Tbc1d8	-0.330631	5.47153	3.98166	0.0459982	0.435255
Snapc4	-0.270036	5.84595	3.98292	0.0459639	0.435255
Mllt6	-0.278529	7.66313	3.96867	0.0463544	0.435413
Zscan26	-0.274992	6.86101	3.97335	0.0462258	0.435413
Jmjd1c	-0.267467	6.97132	3.97091	0.0462928	0.435413
Bcat1	0.290085	7.38342	3.97688	0.0461289	0.435413
Peg3	0.404519	7.70859	3.97659	0.0461369	0.435413
St3gal1	0.515239	4.24091	3.9741	0.0462051	0.435413
Tenm4	0.567185	4.82956	3.96862	0.0463558	0.435413
Naa15	-0.26989	6.01922	3.95976	0.0466004	0.436368
Mfhas1	-0.24797	6.2482	3.96246	0.0465257	0.436368
Coa3	0.238355	6.44547	3.95964	0.0466038	0.436368
Tcf3	-0.339774	5.44713	3.95529	0.0467243	0.436378
Tango2	0.230326	6.67092	3.95432	0.0467513	0.436378
Igsf1	0.642711	4.66782	3.9545	0.0467463	0.436378
Nxn	-0.294349	5.32	3.95102	0.0468431	0.436779
Rtca	0.249458	6.16938	3.94562	0.0469936	0.436815
Synj2	0.272476	5.86362	3.94729	0.046947	0.436815
Spryd3	0.281368	7.77629	3.94774	0.0469343	0.436815
Hes3	-0.383884	5.5443	3.94299	0.0470671	0.437044
Tdrkh	0.296871	5.30076	3.93988	0.0471541	0.437398
Ahctf1	-0.259497	5.91667	3.93471	0.0472992	0.437836
Ncan	0.346661	5.49167	3.93538	0.0472804	0.437836
Rap1b	-0.285271	5.48459	3.9314	0.0473924	0.438245
Ndnl2	0.485702	4.34579	3.92897	0.0474611	0.438427
Stx3	-0.264834	6.19495	3.921	0.0476866	0.439149
Dlc1	-0.247946	6.31518	3.92436	0.0475914	0.439149
B230219D22Rik	-0.24149	6.61606	3.9223	0.0476497	0.439149
Cdk5r2	0.227623	6.65967	3.91777	0.0477781	0.439281
Serpinf1	0.37178	4.61642	3.91703	0.0477992	0.439281
Ldoc1	-0.594048	4.05413	3.90404	0.0481701	0.439519
Hps5	-0.349609	4.78828	3.90799	0.048057	0.439519
Ctdspl2	-0.327557	4.82077	3.90065	0.0482675	0.439519
Fam133b	-0.291485	5.30928	3.90423	0.0481646	0.439519
2021-09-02	-0.239929	6.39846	3.90313	0.0481964	0.439519
1110051M20Rik	0.228785	6.79372	3.90244	0.0482159	0.439519
Gjb1	0.270342	5.84534	3.90182	0.048234	0.439519
Mtch1	0.296366	8.45931	3.90381	0.0481767	0.439519
Prkar2a	0.338987	5.92215	3.91247	0.047929	0.439519
Fcho2	-0.384805	4.64762	3.89251	0.048502	0.439863
Ppp3ca	-0.237004	8.73288	3.8937	0.0484677	0.439863
Nyap1	0.23833	6.54448	3.89252	0.0485017	0.439863
Prepl	0.444586	8.41616	3.89637	0.0483907	0.439863
Acly	0.300628	8.16486	3.88992	0.0485768	0.440095
Ankra2	-0.286632	5.30312	3.88571	0.0486988	0.44069
Hmgn1	-0.258473	5.94517	3.88425	0.0487411	0.44069
Pabpn1	-0.322322	8.0617	3.8788	0.0488996	0.441677
Adcy6	-0.269557	5.61467	3.87172	0.0491061	0.443026
Ubp1	-0.265129	7.02247	3.87029	0.049148	0.443026
Fbxo27	-0.374003	4.84364	3.86735	0.0492343	0.443065
Chd9	-0.282231	6.15827	3.86676	0.0492515	0.443065
Rgs9	0.545537	4.21662	3.86209	0.0493889	0.443854
Thy1	0.215775	9.36144	3.85454	0.0496114	0.445407
Pkia	-0.275879	7.60693	3.8485	0.0497906	0.446204
Mmgt1	-0.265303	5.77493	3.84818	0.0498	0.446204
Slc45a4	0.275998	5.60467	3.84614	0.0498606	0.4463
Pcgf2	-0.2849	5.39373	3.84433	0.0499144	0.446335
Robo1	0.496591	5.04537	3.84237	0.0499727	0.44641
Dapk1	0.404472	4.92437	3.84032	0.0500341	0.446512
Arhgef33	-0.248593	6.74943	3.83641	0.0501509	0.446518
Apoe	0.181038	10.6683	3.83574	0.0501707	0.446518
Rpap3	0.329799	5.11988	3.83528	0.0501846	0.446518
Zfand5	-0.257061	7.45392	3.83232	0.0502732	0.446862
Adcy2	0.278912	6.25162	3.82361	0.0505351	0.448744
Cbfb	-0.456085	4.40284	3.81855	0.0506881	0.448852
Ltbp3	-0.279032	7.02542	3.82029	0.0506354	0.448852
Kcnc2	0.570928	5.56956	3.81823	0.0506978	0.448852
D930016D06Rik	-0.386603	4.7042	3.8139	0.0508291	0.449568
Ctxn3	-0.428234	4.81852	3.79663	0.051356	0.452439
Rps6kb2	-0.324593	5.73031	3.79931	0.0512736	0.452439
Ryr1	-0.284687	5.37773	3.79679	0.0513508	0.452439
Tbl1x	0.35604	4.67938	3.80031	0.0512431	0.452439
Micu3	-0.259826	7.05231	3.79071	0.0515378	0.453594
Casp2	-0.472219	4.35264	3.78606	0.0516811	0.453961
Zcchc17	0.227009	6.60537	3.7867	0.0516614	0.453961
Hras	0.232606	6.66017	3.78219	0.0518008	0.454566
Mbtd1	-0.37844	4.66635	3.77966	0.0518791	0.454721
Inpp5a	-0.280512	8.49337	3.777	0.0519616	0.454721
Cmpk1	-0.278703	5.94819	3.77567	0.052003	0.454721
Xrcc5	0.326426	4.90782	3.77507	0.0520218	0.454721
Crtc1	-0.274487	7.59767	3.77198	0.0521178	0.455115
Gpr56	0.279577	6.35462	3.75471	0.052659	0.458498
Usp11	0.32628	7.17814	3.75585	0.052623	0.458498
Nynrin	0.462639	4.55663	3.75767	0.0525658	0.458498
Cdk2ap2	-0.371415	5.33135	3.75033	0.052797	0.458805
Rps6ka1	-0.306	7.0192	3.75126	0.0527678	0.458805
Kctd9	0.257278	5.74675	3.74723	0.0528952	0.459213
Nrbp2	-0.297193	8.21481	3.73121	0.0534047	0.462737
Rragd	-0.251928	6.93234	3.73134	0.0534005	0.462737
Zfp943	-0.535932	4.26353	3.72514	0.0535992	0.462797
Irs1	-0.336872	4.83158	3.72361	0.0536483	0.462797
Hnrnpm	-0.280706	7.73791	3.72237	0.0536882	0.462797
Ephx1	-0.280075	5.53657	3.72131	0.0537221	0.462797
Gnai1	-0.25484	7.3151	3.72312	0.0536639	0.462797
Cggbp1	-0.24543	5.97382	3.72283	0.0536734	0.462797
Slc6a6	-0.248458	7.12512	3.71216	0.0540176	0.464196
Rhbdl3	0.370465	4.73795	3.71424	0.05395	0.464196
Pak6	0.818021	4.13923	3.71146	0.0540403	0.464196
Trappc8	-0.239389	6.34549	3.70426	0.0542739	0.465755
Snrnp70	-0.356448	8.20671	3.70056	0.0543944	0.466136
Nsg2	0.373111	8.04536	3.69969	0.0544225	0.466136
Cbln4	0.698328	4.10058	3.69383	0.0546142	0.46733
Phka2	-0.343689	4.9238	3.68696	0.0548396	0.468811
Cnksr3	-0.285191	5.60491	3.67922	0.0550947	0.470216
Urgcp	0.248651	6.30773	3.67878	0.0551091	0.470216
Pnck	0.259783	6.88036	3.66583	0.0555389	0.472238
Atcay	0.289816	7.81647	3.66709	0.0554968	0.472238
Magee1	0.328398	7.73557	3.66576	0.0555413	0.472238
Evi5l	0.383014	5.08794	3.66528	0.0555574	0.472238
Acap3	-0.22959	6.71507	3.66207	0.0556645	0.472699
Fmr1	-0.302808	5.46946	3.65001	0.0560687	0.473005
Pnpla3	-0.288885	5.63746	3.64413	0.0562671	0.473005
Crtam	-0.277533	6.17879	3.64963	0.0560817	0.473005
Srek1	-0.274926	5.8066	3.64764	0.0561488	0.473005
Usp2	-0.268059	6.14811	3.64389	0.0562754	0.473005
Smek1	-0.266102	5.4925	3.64212	0.0563353	0.473005
Cnnm3	-0.256848	6.00266	3.6424	0.0563256	0.473005
Tbc1d4	-0.253995	5.92952	3.65767	0.0558116	0.473005
Mcam	-0.247604	6.33862	3.65063	0.056048	0.473005
Dtd1	0.24476	6.15021	3.64703	0.0561693	0.473005
Sipa1l2	0.26031	6.11047	3.65346	0.0559528	0.473005
Itgb4	0.294371	5.3597	3.64508	0.0562352	0.473005
Lrrc4b	0.25012	7.43617	3.64036	0.0563947	0.47306
Hnrnpa2b1	-0.233394	8.94335	3.63786	0.0564796	0.473327
Dock9	-0.274941	7.8588	3.63407	0.0566081	0.473517
Adcyap1	0.484228	4.41448	3.63534	0.056565	0.473517
Ube2g1	-0.250382	5.91484	3.62611	0.0568797	0.475344
Dmxl1	-0.265019	5.88676	3.61727	0.0571827	0.476985
Adra2a	0.395468	4.58758	3.61836	0.057145	0.476985
Esam	-0.56599	4.13807	3.61376	0.0573034	0.477546
Dab1	-0.258099	6.26932	3.60939	0.0574543	0.478358
Grem2	0.654129	4.32117	3.60652	0.0575535	0.478738
Il16	-0.291935	7.29806	3.5986	0.0578282	0.479727
Agps	-0.283412	5.64375	3.60004	0.0577783	0.479727
Usp34	-0.261765	6.44346	3.59845	0.0578334	0.479727
Uimc1	-0.379565	5.05743	3.58049	0.0584618	0.484042
Lap3	0.222331	6.44816	3.58089	0.0584479	0.484042
Ppp1cb	-0.301637	7.5916	3.57791	0.0585529	0.484348
Abcb1a	-0.505304	4.48327	3.56369	0.0590564	0.488061
Tram1	-0.331273	4.77788	3.55502	0.0593656	0.490164
Tmem64	-0.257917	5.70418	3.5527	0.0594486	0.490396
Zfp949	-0.306846	4.94343	3.54426	0.0597518	0.492443
Gap43	0.286521	8.14854	3.54068	0.0598809	0.493053
St8sia5	-0.260374	6.94682	3.53728	0.0600037	0.493609
Plch2	-0.342545	8.07468	3.53292	0.0601616	0.494453
Mir6236	-0.459135	9.36403	3.52414	0.0604814	0.49487
Dmtn	0.274381	7.76014	3.52393	0.060489	0.49487
Mfsd6	0.2901	6.88792	3.52511	0.0604458	0.49487
Arnt2	0.303493	7.67044	3.52733	0.0603651	0.49487
Uhmk1	0.526054	4.96626	3.52892	0.0603071	0.49487
Gria1	-0.242229	8.79427	3.52036	0.0606193	0.495483
Zcchc7	-0.305087	5.41484	3.51699	0.0607428	0.496039
Ubtd2	-0.280754	5.30324	3.51306	0.060887	0.49652
Smap2	0.253518	7.57391	3.51235	0.0609129	0.49652
Slc1a3	-0.258447	9.56533	3.51042	0.0609842	0.496649
Nfix	-0.26601	7.93903	3.49523	0.0615459	0.500535
Ogdhl	0.24449	7.35517	3.49299	0.0616293	0.500535
Cd200	0.345428	6.538	3.49348	0.061611	0.500535
Epha5	0.563163	4.67324	3.48721	0.0618447	0.501829
Fzd1	-0.274726	5.29094	3.48464	0.0619407	0.502152
Pkd1	-0.273274	7.48534	3.47969	0.0621264	0.502746
Kmt2a	-0.249788	7.33937	3.48034	0.0621021	0.502746
5430417L22Rik	-0.271437	5.38741	3.47671	0.0622382	0.503196
Trmt1l	-0.309072	5.07284	3.47283	0.0623843	0.503536
Fam219b	-0.305372	5.04488	3.47261	0.062393	0.503536
Upf3b	-0.255697	5.51679	3.46843	0.0625505	0.5042
Nap1l3	0.338648	6.01155	3.46744	0.062588	0.5042
Atp2b3	-0.284397	8.46618	3.44934	0.0632771	0.505015
Ablim1	-0.2843	8.3729	3.44916	0.0632839	0.505015
Ppp6r3	-0.256149	6.83697	3.44847	0.0633104	0.505015
Kif13a	-0.225041	6.3268	3.46154	0.0628117	0.505015
Actb	0.190212	9.68426	3.46246	0.0627767	0.505015
Cops6	0.244675	6.951	3.4526	0.0631525	0.505015
Rars	0.248937	5.76966	3.45481	0.063068	0.505015
Acad11	0.278708	5.18931	3.45087	0.0632185	0.505015
Ppm1e	0.302039	6.56116	3.45819	0.0629393	0.505015
Ptprf	0.331321	5.55828	3.44854	0.0633078	0.505015
Pcdh7	0.581399	5.4042	3.45637	0.0630085	0.505015
Itpkb	0.2139	6.64322	3.44687	0.0633716	0.505053
Mterfd2	-0.270281	5.76131	3.44466	0.0634564	0.505278
Ctxn2	0.527047	4.17047	3.4418	0.0635663	0.505703
Efhd2	0.253458	7.44196	3.43891	0.0636777	0.506138
Mms19	-0.256131	5.73388	3.43249	0.0639255	0.507657
Alms1	-0.32789	4.9883	3.42774	0.0641098	0.50775
Zfp445	-0.277286	7.96456	3.43032	0.0640095	0.50775
Smim15	-0.259779	5.38499	3.42807	0.0640971	0.50775
Cep350	-0.251667	5.83436	3.41757	0.064506	0.50775
Sf1	-0.246679	7.64824	3.42348	0.0642755	0.50775
Peak1	-0.243755	6.11487	3.41869	0.064462	0.50775
Socs7	-0.24309	7.13152	3.41541	0.0645905	0.50775
Fbxo44	0.240711	7.37196	3.41228	0.064713	0.50775
Tgfa	0.263426	5.35458	3.41179	0.0647322	0.50775
Vat1l	0.271296	7.73586	3.42422	0.0642467	0.50775
Tmeff1	0.291128	5.91707	3.42129	0.0643605	0.50775
Dcun1d4	0.311701	6.39624	3.41648	0.0645486	0.50775
D430019H16Rik	0.491666	4.71976	3.41433	0.0646326	0.50775
Slc18a2	0.880193	4.92589	3.42221	0.064325	0.50775
Fam76b	-0.396784	4.52849	3.405	0.0649991	0.509397
Gtf3c2	-0.212681	6.59225	3.40283	0.0650847	0.509622
Psd3	-0.278488	8.23928	3.39974	0.0652067	0.509683
Firre	-0.278261	6.86468	3.4001	0.0651924	0.509683
Irf3	-0.279746	5.46215	3.39235	0.0654997	0.51019
Wipf3	-0.268928	5.4458	3.39398	0.0654347	0.51019
Ret	0.259682	6.05122	3.39381	0.0654414	0.51019
Klhl1	0.75121	4.22711	3.39325	0.065464	0.51019
Nop14	0.292835	5.11714	3.3891	0.0656288	0.510751
Slc22a15	-0.402879	4.52794	3.38406	0.0658298	0.510805
Mtcl1	-0.27861	7.84773	3.38604	0.0657506	0.510805
Serpine2	0.296938	7.8148	3.38319	0.0658643	0.510805
AW551984	0.841827	5.17371	3.38602	0.0657517	0.510805
Nab2	-0.296071	6.29727	3.38048	0.0659727	0.511203
Sel1l3	-0.266096	7.2814	3.37394	0.0662351	0.511905
Fam120a	-0.207361	6.7949	3.37446	0.0662141	0.511905
Atp6v1b2	0.192704	9.6536	3.37676	0.0661219	0.511905
Sertad2	-0.321645	4.70412	3.37021	0.0663854	0.512624
Abca7	-0.293397	6.62222	3.36573	0.0665659	0.513574
Grhpr	0.261664	5.43168	3.36347	0.0666576	0.513838
Abca8b	-0.311828	4.97885	3.36079	0.066766	0.514088
Serpina3n	0.511037	4.14996	3.35983	0.066805	0.514088
1810026B05Rik	-0.423489	4.35283	3.35198	0.067124	0.515213
Smarcad1	-0.321038	4.7289	3.35274	0.0670934	0.515213
Ppm1f	0.238016	6.55288	3.35454	0.0670198	0.515213
Pcp2	-0.332489	7.34108	3.34888	0.0672507	0.515498
Nup214	-0.262903	5.61605	3.34825	0.0672764	0.515498
Nefh	0.21687	8.87967	3.34577	0.0673779	0.515833
Fam149a	0.272285	5.3115	3.34376	0.0674605	0.516024
Dgkg	-0.245455	7.4563	3.3393	0.0676434	0.516568
Map2	-0.229601	8.78509	3.33803	0.0676954	0.516568
Chpf2	0.283281	5.26504	3.3378	0.067705	0.516568
Timp4	-0.333376	7.08503	3.33322	0.067894	0.516626
Picalm	-0.249149	7.68721	3.33201	0.0679437	0.516626
Guk1	0.207963	6.76713	3.33555	0.0677979	0.516626
Ctps	0.282169	5.6459	3.33318	0.0678953	0.516626
Auts2	-0.249535	5.52882	3.32959	0.0680437	0.516947
Atp13a3	-0.296786	5.74756	3.32342	0.0682995	0.517627
Cldn12	-0.263533	5.74802	3.3088	0.0689097	0.517627
Zdhhc14	-0.261771	6.18464	3.32135	0.0683857	0.517627
Taf15	-0.254417	6.31559	3.31022	0.0688503	0.517627
Celf1	-0.25292	7.38795	3.31112	0.0688124	0.517627
Fnip1	-0.252884	5.46838	3.31267	0.0687478	0.517627
Smurf2	-0.252213	5.55419	3.3244	0.0682588	0.517627
Megf11	-0.251638	7.29561	3.31585	0.0686146	0.517627
Aftph	-0.20831	6.67389	3.30662	0.0690015	0.517627
Gdi1	0.190589	9.7112	3.30791	0.0689473	0.517627
Dpysl5	0.262015	5.69436	3.3103	0.0688469	0.517627
Plod1	0.290902	5.12298	3.31952	0.0684618	0.517627
Exog	0.321524	4.69153	3.30843	0.0689252	0.517627
Mtmr9	0.340641	5.59036	3.32112	0.0683953	0.517627
Lypd6b	0.571293	4.10796	3.31872	0.0684952	0.517627
Slc6a2	1.08646	3.92272	3.30315	0.0691473	0.518286
Sqstm1	0.210589	9.00011	3.30068	0.0692513	0.51863
4833420G17Rik	-0.283938	5.68497	3.29197	0.0696194	0.520515
Slc4a4	-0.270098	8.16136	3.29241	0.0696007	0.520515
Atl3	-0.297069	5.1028	3.28402	0.0699574	0.521575
Zfp280d	-0.261141	5.53766	3.28052	0.0701068	0.521575
Nrxn1	-0.259998	7.59961	3.28663	0.0698464	0.521575
Mypop	0.240281	5.94791	3.28042	0.070111	0.521575
Ttc9	0.250304	5.5098	3.28471	0.0699279	0.521575
Impact	0.363438	8.12014	3.28229	0.0700314	0.521575
Ppil4	-0.269729	5.4241	3.27353	0.0704058	0.522897
Unc119b	-0.258391	5.34148	3.27472	0.0703548	0.522897
Rtn3	0.194817	10.0451	3.26948	0.07058	0.523322
Wdr6	0.339034	7.42932	3.26976	0.0705678	0.523322
Mtpn	-0.251208	7.52724	3.26536	0.0707576	0.52377
Dlg1	-0.241604	7.52517	3.2667	0.0706998	0.52377
Prelid1	0.235719	6.92826	3.26132	0.0709319	0.524186
Ppp1r3c	0.242483	5.81156	3.25969	0.0710025	0.524186
Acat2	0.26392	5.34882	3.26167	0.0709169	0.524186
Rab11fip4	0.336239	6.32018	3.25864	0.0710482	0.524186
Usp28	-0.290528	5.39296	3.25686	0.0711252	0.52422
Slc6a7	0.392892	5.65931	3.25582	0.0711702	0.52422
Sptssa	-0.386257	4.53818	3.25323	0.071283	0.524619
Rgs5	-0.688201	3.94229	3.24989	0.0714282	0.524824
Naa50	-0.242546	6.03395	3.2503	0.0714105	0.524824
Pet100	-0.311512	5.05725	3.24743	0.0715354	0.52518
Igf2r	-0.268479	5.70459	3.24581	0.0716061	0.525268
Zfp397	-0.285993	5.31994	3.24377	0.0716954	0.525492
Mier3	-0.415263	4.35614	3.23641	0.0720183	0.526133
Taf1d	-0.407026	4.4087	3.23715	0.0719859	0.526133
Tmem62	-0.266259	6.37054	3.23961	0.0718778	0.526133
Boc	-0.259734	6.23277	3.23743	0.0719734	0.526133
Grb10	0.333226	6.33542	3.23427	0.0721125	0.526392
Nr1d1	-0.243592	7.51734	3.23138	0.0722396	0.52689
Tfip11	0.233608	5.8595	3.22826	0.0723778	0.527303
Klhl13	0.385182	5.52608	3.22743	0.0724143	0.527303
Arhgap17	-0.409358	4.49551	3.22558	0.0724962	0.52747
Podxl	-0.474997	4.66779	3.21157	0.0731193	0.528585
Suv420h2	-0.318563	5.08149	3.21309	0.0730516	0.528585
Pisd-ps2	-0.305166	4.8264	3.21651	0.072899	0.528585
Usp3	-0.256953	5.48621	3.21181	0.0731084	0.528585
Trio	-0.240471	7.49197	3.21552	0.0729428	0.528585
Tmem151a	0.236313	7.62189	3.21485	0.0729728	0.528585
Mif	0.244782	7.09208	3.2115	0.0731222	0.528585
Fbxo32	0.298056	4.86982	3.21604	0.0729197	0.528585
Papola	-0.231552	6.9824	3.20805	0.0732766	0.529273
Calb2	-0.219082	8.94402	3.20268	0.0735177	0.530374
Pnmal2	0.2377	8.82432	3.20201	0.0735477	0.530374
Fam19a5	0.244166	6.96412	3.19817	0.0737207	0.531193
Pld5	-0.228906	5.94035	3.1962	0.0738095	0.531405
Als2	-0.246283	7.58315	3.19481	0.0738724	0.53143
Lrrc75b	0.261021	6.02163	3.18809	0.0741768	0.53319
Tnrc6b	-0.231154	6.26589	3.18617	0.074264	0.533389
Fam193b	-0.252738	7.11063	3.1837	0.074376	0.533627
2021-09-11	-0.235579	6.2068	3.18281	0.0744165	0.533627
Polr1b	-0.308762	4.86062	3.16875	0.0750601	0.534836
AI854517	-0.26753	5.34964	3.17033	0.0749874	0.534836
Plp1	0.153241	11.7376	3.17225	0.0748993	0.534836
Lrp3	0.204424	6.60351	3.17202	0.0749095	0.534836
Rhobtb2	0.21954	6.40289	3.17382	0.0748271	0.534836
Wasf3	0.24104	6.15239	3.17008	0.0749986	0.534836
Sgsm2	0.246644	5.99378	3.16867	0.0750637	0.534836
Zmat4	0.378411	5.21949	3.17566	0.0747431	0.534836
Jph1	-0.361714	4.59501	3.16626	0.0751745	0.535059
Zfp715	-0.306579	4.94063	3.1615	0.0753941	0.535059
Pcf11	-0.253837	5.57497	3.16222	0.0753606	0.535059
Gstp1	0.228584	6.00583	3.16291	0.0753288	0.535059
Abcb9	0.232311	5.86161	3.16315	0.0753178	0.535059
Zfp148	-0.236582	6.14708	3.15876	0.0755203	0.535529
Arl4a	-0.325779	5.30956	3.15511	0.0756894	0.535948
Hlf	-0.252027	6.87969	3.15368	0.0757559	0.535948
Ucp2	-0.235747	5.96166	3.14504	0.0761581	0.535948
D8Ertd82e	-0.225963	6.02885	3.14623	0.0761025	0.535948
Slc25a4	0.180278	9.97343	3.14753	0.0760419	0.535948
Cyp46a1	0.223402	6.23255	3.14727	0.0760541	0.535948
Arhgef11	0.238099	6.47781	3.14332	0.0762386	0.535948
Spock2	0.239543	9.56401	3.15146	0.0758589	0.535948
Ndufb5	0.243628	7.51001	3.14367	0.0762222	0.535948
Mgat5	0.486797	4.51808	3.14734	0.076051	0.535948
Slc6a4	1.0171	4.75738	3.14891	0.0759776	0.535948
Prr12	-0.224375	6.32072	3.14127	0.0763341	0.536198
Syp	0.150022	10.3875	3.1362	0.0765718	0.537445
Mfap1a	-0.43974	4.2902	3.13077	0.0768275	0.538375
Miip	-0.341331	4.77216	3.12955	0.0768849	0.538375
Hopx	-0.299245	7.04951	3.13187	0.0767758	0.538375
Ogfrl1	-0.229772	7.20727	3.12679	0.0770151	0.538444
Syt3	0.201958	6.78974	3.12775	0.0769701	0.538444
Ythdf3	-0.268253	5.68617	3.12413	0.077141	0.538902
Dpysl2	-0.233203	7.3832	3.11974	0.0773491	0.539513
Spock3	0.246838	6.56502	3.12049	0.0773136	0.539513
Strn3	-0.238316	6.9278	3.11681	0.0774885	0.539702
Dbn1	0.20843	6.67746	3.11663	0.0774969	0.539702
Hn1	0.246933	5.58659	3.11525	0.0775627	0.53974
Map7	-0.205039	6.51206	3.11262	0.0776881	0.539773
Them6	0.218476	6.28801	3.1137	0.0776365	0.539773
Plekhg4	-0.457036	4.54891	3.11134	0.0777492	0.539777
Nfya	-0.306865	4.74908	3.08828	0.0788583	0.539871
Usp40	-0.292956	5.09052	3.08328	0.0791008	0.539871
Atxn7	-0.287765	5.08706	3.08229	0.0791493	0.539871
Zfp354c	-0.276007	5.50151	3.08534	0.0790006	0.539871
Lingo3	-0.261185	6.36179	3.07928	0.0792958	0.539871
Nab1	-0.258922	5.60905	3.10168	0.0782113	0.539871
Mmp24	-0.244076	7.43815	3.0789	0.0793141	0.539871
Zfp260	-0.242633	6.29497	3.08036	0.0792429	0.539871
Astn2	-0.241731	6.96256	3.08677	0.0789314	0.539871
Rims2	-0.236379	7.45254	3.07794	0.0793608	0.539871
Ubn1	-0.225146	5.96769	3.09979	0.0783025	0.539871
Calm3	0.15507	10.4447	3.09689	0.0784418	0.539871
Slc22a17	0.19444	9.34024	3.09502	0.0785322	0.539871
Shisa4	0.212295	6.4402	3.10531	0.0780375	0.539871
Tceal6	0.224984	6.13027	3.07605	0.0794532	0.539871
Cops3	0.225312	6.15452	3.10501	0.0780516	0.539871
Nrn1	0.244332	7.05823	3.07896	0.0793113	0.539871
Ina	0.246339	7.69154	3.08813	0.0788654	0.539871
Cabp7	0.26911	5.20757	3.09888	0.0783463	0.539871
Pcsk2	0.275512	7.41269	3.09943	0.0783198	0.539871
Scn4b	0.288847	7.9958	3.10606	0.0780014	0.539871
Nxph1	0.319768	4.93102	3.09866	0.0783568	0.539871
Cadps	0.334616	8.15221	3.09617	0.0784765	0.539871
Zfp941	0.370053	4.71317	3.07707	0.0794037	0.539871
Tpbg	0.435713	4.46081	3.09691	0.078441	0.539871
Cdo1	0.451334	4.42332	3.07897	0.0793106	0.539871
Sesn3	0.477022	4.50335	3.07938	0.0792905	0.539871
Gm9866	0.525841	4.43052	3.08406	0.0790629	0.539871
Arhgap21	-0.277981	7.83184	3.07459	0.0795245	0.539946
Osbpl8	-0.312732	5.48146	3.06822	0.0798366	0.541509
Crtc2	-0.269385	6.00135	3.06373	0.0800576	0.541509
Serac1	-0.268153	5.15108	3.06475	0.0800076	0.541509
Srgap2	-0.22753	7.39754	3.06548	0.0799715	0.541509
Flcn	-0.208212	6.60242	3.06427	0.0800312	0.541509
Eng	-0.478214	4.26784	3.06044	0.0802199	0.542197
Atp8a2	0.622094	4.20323	3.05721	0.0803796	0.542866
C030006K11Rik	0.301868	4.72826	3.05187	0.0806443	0.544243
Rab43	-0.251737	5.37374	3.04777	0.0808481	0.544409
App	0.147773	10.5887	3.0477	0.0808516	0.544409
Ptp4a3	0.26047	5.18837	3.04834	0.0808195	0.544409
AI854703	0.225415	5.95604	3.04202	0.0811348	0.545566
Pgm2	0.226449	6.94474	3.04181	0.0811454	0.545566
Smim12	0.228511	5.80204	3.03842	0.0813149	0.545884
Fitm2	0.524606	4.13488	3.0392	0.0812758	0.545884
Rnf182	-0.253629	5.26795	3.03353	0.0815602	0.546344
Arvcf	-0.24285	5.57407	3.03165	0.0816551	0.546344
Fam45a	-0.242287	5.45157	3.0311	0.0816826	0.546344
Nudt19	0.2216	6.21007	3.03098	0.0816888	0.546344
Akr1b10	0.251684	5.31168	3.03143	0.0816661	0.546344
Slu7	0.205919	6.64018	3.02401	0.0820403	0.548285
Tmem44	0.309344	4.96306	3.02069	0.0822084	0.548588
Cpne5	0.916345	4.17693	3.02151	0.0821669	0.548588
Fam120aos	-0.270623	5.31306	3.01825	0.0823322	0.548595
Trim33	-0.244109	5.83977	3.01928	0.0822801	0.548595
Rps6ka2	0.34076	5.18751	3.01632	0.0824303	0.54884
Pde7a	-0.305166	4.81417	3.01378	0.0825597	0.548884
Aco2	0.184029	9.54774	3.01464	0.082516	0.548884
Wiz	-0.214532	6.32081	3.00964	0.0827706	0.549877
Pik3ip1	-0.223245	6.17877	3.00442	0.0830378	0.551242
Zfp275	-0.256099	5.4185	2.998	0.0833671	0.551294
Ctdsp2	-0.227447	7.11571	3.00139	0.0831931	0.551294
Mapkbp1	-0.212467	6.36717	2.99707	0.0834154	0.551294
Gabarapl1	0.203658	9.10772	3.00185	0.0831697	0.551294
Ttbk1	0.252481	6.34523	2.99885	0.0833235	0.551294
Dnajc12	0.294285	4.87188	2.99917	0.0833074	0.551294
Ehd1	-0.247072	6.9627	2.99006	0.0837769	0.552287
Ccdc50	-0.22666	6.06234	2.98818	0.0838746	0.552287
Dctn1	0.204135	8.88913	2.99149	0.0837029	0.552287
Pcdh9	0.278741	7.09711	2.99019	0.0837706	0.552287
Cog8	0.285582	4.91981	2.9889	0.0838373	0.552287
Pecam1	-0.481763	4.27211	2.98505	0.0840369	0.552949
Sqle	0.244945	6.10912	2.98368	0.0841081	0.553011
Zfp654	-0.469168	4.20089	2.97606	0.0845049	0.554313
Ntn1	-0.300451	5.89894	2.97807	0.0844	0.554313
Scn2a1	-0.288427	7.77688	2.97034	0.084804	0.554313
Trmt2a	-0.265393	5.94244	2.96783	0.0849359	0.554313
Hsf1	-0.240972	5.98233	2.97152	0.0847424	0.554313
Kcnj12	-0.22893	6.3341	2.97528	0.0845456	0.554313
Man1c1	-0.222284	6.18694	2.97263	0.0846842	0.554313
Eef1a1	0.152474	10.413	2.96915	0.0848667	0.554313
Atmin	0.216346	6.63915	2.97399	0.0846129	0.554313
Chn1	0.23558	7.46247	2.96684	0.084988	0.554313
Tenm3	0.368692	5.03903	2.9735	0.0846385	0.554313
Cd2ap	-0.282263	5.13789	2.96119	0.0852853	0.555424
Fzd3	-0.23885	5.61131	2.96006	0.0853448	0.555424
Vsnl1	0.194685	9.48821	2.9616	0.0852634	0.555424
Gcdh	-0.278575	5.51172	2.95418	0.085656	0.556208
Syncrip	-0.269945	5.98237	2.95591	0.0855642	0.556208
Dhcr7	0.241537	5.4379	2.95308	0.0857139	0.556208
Stip1	0.254224	8.1976	2.95363	0.0856847	0.556208
Gars	0.230018	7.51836	2.9517	0.0857873	0.556259
Arhgap44	0.241755	7.63671	2.95059	0.0858463	0.556259
Ahnak	-0.449869	4.25404	2.94932	0.0859135	0.556292
Mpi	0.218611	6.01935	2.94557	0.0861135	0.557104
Pomgnt2	0.247118	5.35309	2.94463	0.0861636	0.557104
Casc3	-0.196331	6.61501	2.9393	0.086448	0.558539
Dexi	0.23505	6.25303	2.93805	0.0865149	0.558568
Rbm5	-0.225435	7.1068	2.93296	0.0867883	0.559122
U2surp	-0.205555	6.47097	2.93302	0.0867851	0.559122
Heatr5b	0.28285	5.64164	2.93326	0.086772	0.559122
Ntrk3	-0.245462	6.95462	2.92999	0.0869481	0.559748
Safb2	-0.251776	6.61284	2.9282	0.0870443	0.559964
Vim	-0.262784	7.18908	2.92548	0.0871915	0.560508
Add2	0.300298	7.49277	2.92413	0.0872644	0.560574
Evl	0.207993	6.47039	2.92151	0.087406	0.56108
Tet1	-0.460219	4.42171	2.91924	0.0875292	0.561468
Zfp160	-0.430655	4.29887	2.91793	0.0876002	0.56152
Cwc22	-0.290087	4.76347	2.91334	0.0878499	0.561858
Zfp704	-0.223504	6.25749	2.9132	0.0878573	0.561858
Sox10	0.20527	6.49743	2.91124	0.0879642	0.561858
Rgma	0.218458	5.96688	2.91198	0.0879241	0.561858
Robo2	0.321002	5.25724	2.91119	0.087967	0.561858
Col18a1	-0.264886	6.89902	2.90363	0.0883801	0.562871
Plxnb2	-0.258943	7.13471	2.9048	0.0883164	0.562871
Ccni	-0.235824	7.72052	2.90105	0.0885217	0.562871
Ablim3	-0.223614	6.77292	2.90207	0.0884659	0.562871
Psma5	0.222836	5.92754	2.90024	0.0885663	0.562871
Msmo1	0.22546	6.45486	2.90196	0.088472	0.562871
Dnpep	0.234996	5.63344	2.90517	0.0882958	0.562871
Syne2	-0.252951	5.88646	2.89574	0.0888137	0.56331
Dnmt3a	-0.243585	6.85818	2.89643	0.0887758	0.56331
Lats2	-0.23337	5.62027	2.89555	0.0888243	0.56331
Lias	0.26626	5.27854	2.89358	0.0889331	0.5636
Srsf9	-0.314689	5.49253	2.88943	0.0891623	0.564253
Szt2	-0.234537	6.23528	2.89054	0.0891011	0.564253
Phf21b	-0.322395	4.69811	2.88401	0.0894627	0.565334
Tiam1	-0.231074	7.63621	2.88414	0.0894555	0.565334
Fuca2	0.221771	6.06011	2.88293	0.0895228	0.565334
Usp48	-0.221171	7.1045	2.88003	0.0896846	0.565956
Dffa	0.230024	5.78888	2.87825	0.0897837	0.566182
Celf2	-0.225675	6.94867	2.87535	0.0899457	0.566804
Grid2ip	-0.283646	4.90259	2.87146	0.090163	0.567373
Slc36a1	0.208757	6.49083	2.87216	0.090124	0.567373
Gm10336	-0.403755	4.33732	2.8644	0.0905592	0.568954
Lemd3	-0.260585	5.23788	2.86536	0.0905053	0.568954
Nat8l	0.194309	9.14145	2.86359	0.090605	0.568954
Vps26a	-0.220114	6.07014	2.85969	0.0908253	0.56941
Cpe	0.194693	10.408	2.85892	0.0908687	0.56941
Uqcrc1	0.208948	8.55635	2.86011	0.090801	0.56941
Ccdc106	0.271549	5.07988	2.85502	0.0910892	0.570392
Rnpep	-0.23935	5.72348	2.85374	0.0911618	0.570447
Tmsb10	0.191882	6.77197	2.84611	0.0915952	0.5718
Mcfd2	0.219877	6.23777	2.84543	0.0916338	0.5718
Mmab	0.267998	5.24995	2.84756	0.0915129	0.5718
Fam19a2	0.589803	4.26223	2.84714	0.0915369	0.5718
Macf1	-0.208336	8.87924	2.8426	0.0917956	0.57241
Gria2	-0.25033	7.77276	2.8406	0.09191	0.572578
Cep170	-0.20555	6.71674	2.83793	0.0920625	0.572578
Flnb	-0.194679	6.63273	2.83765	0.0920786	0.572578
Chga	0.251559	8.34453	2.83958	0.0919681	0.572578
Pgd	0.229152	5.73049	2.836	0.0921732	0.572768
Relt	0.26672	5.17651	2.83326	0.0923305	0.573347
Tmem98	0.367807	4.51393	2.82869	0.092594	0.574584
C130074G19Rik	-0.546808	4.0452	2.80725	0.0938389	0.574594
Ago4	-0.385097	4.38854	2.82215	0.0929715	0.574594
N4bp2l2	-0.306492	4.76115	2.81693	0.0932746	0.574594
Son	-0.268935	8.4533	2.82285	0.0929311	0.574594
Xk	-0.244423	5.28502	2.81649	0.0933002	0.574594
Rbm33	-0.230726	6.88416	2.80544	0.093945	0.574594
Flna	-0.229306	6.79001	2.80574	0.0939272	0.574594
Slc9a5	-0.226612	6.43612	2.8174	0.0932471	0.574594
Myh9	-0.219713	6.33323	2.80984	0.0936876	0.574594
Cntnap4	-0.218791	6.14461	2.81523	0.0933736	0.574594
Gria3	-0.217924	6.98993	2.81961	0.0931192	0.574594
Myo6	-0.216378	7.26393	2.81141	0.0935963	0.574594
Slc7a8	-0.214782	6.16622	2.80549	0.0939423	0.574594
Fam120c	-0.210414	6.29161	2.816	0.0933285	0.574594
Ncoa6	-0.206841	6.33195	2.81244	0.0935361	0.574594
Hpcal4	0.280103	6.50761	2.80961	0.0937011	0.574594
Rac3	0.303972	4.68331	2.81998	0.0930978	0.574594
Rgmb	0.377321	5.30149	2.82369	0.0928827	0.574594
Spats2l	0.407873	4.36199	2.82252	0.0929502	0.574594
Rcn1	0.551895	3.99448	2.81264	0.0935244	0.574594
Asic4	1.01176	3.9031	2.81698	0.0932718	0.574594
Cmip	0.258881	7.29717	2.79866	0.094343	0.57624
Wdr35	0.292097	5.14469	2.79971	0.0942813	0.57624
Rev3l	-0.223866	6.04205	2.79739	0.0944179	0.576304
Eid1	-0.231034	7.60738	2.79482	0.0945696	0.576836
Appl1	-0.195644	6.72371	2.7929	0.0946829	0.577133
Rabgap1l	-0.245679	6.44431	2.78899	0.0949143	0.577152
Pwwp2a	-0.243875	5.26809	2.79087	0.0948026	0.577152
Cep120	-0.192702	6.67032	2.78916	0.0949039	0.577152
Snca	0.205929	6.3124	2.7863	0.0950733	0.577152
Glg1	0.30726	6.49142	2.787	0.0950318	0.577152
Lrfn5	0.362009	4.78303	2.78753	0.0950007	0.577152
Fbxo31	0.221024	6.85639	2.78428	0.0951938	0.57746
1500015O10Rik	0.646742	3.95607	2.78328	0.0952532	0.57746
Atxn2l	-0.24939	7.65778	2.77635	0.0956659	0.578296
Tcp11l2	-0.228248	5.6513	2.77554	0.0957144	0.578296
Sltm	-0.206545	6.66112	2.77683	0.0956375	0.578296
Ddx24	0.238861	7.96095	2.7775	0.095597	0.578296
Brinp3	0.288988	4.77893	2.77725	0.0956123	0.578296
Donson	-0.360383	4.52401	2.77198	0.0959273	0.579047
Syt11	0.186884	9.62341	2.7713	0.0959682	0.579047
Ier3ip1	-0.227139	5.64505	2.76859	0.0961307	0.579637
Cacna1c	-0.241054	6.24168	2.76459	0.0963716	0.580697
Nup85	-0.258431	5.85749	2.76097	0.0965896	0.580837
Psmd13	0.2073	6.40007	2.76174	0.0965435	0.580837
Ercc3	0.233314	5.51193	2.76299	0.096468	0.580837
Vps29	0.197261	6.38299	2.75848	0.09674	0.58096
Dscr3	0.215792	5.86543	2.75907	0.0967042	0.58096
Tmem109	-0.214228	6.2486	2.75732	0.0968101	0.580991
Gucy1a2	-0.337856	5.1187	2.75473	0.0969674	0.581015
Zfp329	-0.282118	4.90792	2.75515	0.0969416	0.581015
Exoc5	-0.265001	5.34351	2.75297	0.0970741	0.581015
Fam131a	-0.231598	6.89132	2.75364	0.0970331	0.581015
Trmt6	-0.23758	5.33313	2.75151	0.0971625	0.581155
Krit1	-0.226019	5.51215	2.7459	0.0975044	0.582421
Tm9sf2	-0.197908	6.72918	2.7466	0.0974617	0.582421
Spag1	-0.320683	5.24028	2.73517	0.0981612	0.583
Col5a1	-0.274312	4.92668	2.73712	0.0980413	0.583
Ncapd2	-0.242263	5.48202	2.73725	0.0980336	0.583
Gfod1	-0.216814	7.39866	2.74002	0.0978637	0.583
Kcnd3	-0.210696	6.68443	2.73367	0.0982533	0.583
Tcerg1	-0.195913	6.39896	2.73864	0.097948	0.583
Tpgs2	0.215203	6.06046	2.73426	0.0982173	0.583
Pgp	0.237585	6.06569	2.73889	0.0979329	0.583
Slc35f1	0.277011	5.56731	2.73522	0.0981581	0.583
Dcn	0.457891	4.22866	2.74251	0.0977114	0.583
Syde1	-0.279682	5.05607	2.7286	0.0985655	0.583938
Acat1	0.212551	7.17833	2.72687	0.0986726	0.583938
Itfg3	0.235897	5.33329	2.72843	0.0985762	0.583938
Pnma3	0.319879	4.9123	2.72701	0.098664	0.583938
Exosc8	-0.344425	4.57481	2.72314	0.0989032	0.584235
Gstm5	0.220294	7.06011	2.72272	0.0989292	0.584235
Pgk1	0.232806	7.6133	2.72437	0.0988274	0.584235
Wdr12	0.251475	5.26926	2.72184	0.0989841	0.584235
Zfp36l1	-0.305713	4.66078	2.72044	0.0990705	0.584359
Birc2	-0.224758	5.71486	2.71778	0.0992359	0.584415
Ddx17	-0.196356	9.02752	2.71775	0.0992376	0.584415
Emb	0.256463	5.78726	2.71714	0.099276	0.584415
Cspp1	-0.338743	4.59823	2.71457	0.0994359	0.584971
Setd7	-0.244488	8.14511	2.71134	0.0996373	0.58577
Myrip	0.244144	5.24774	2.70245	0.100194	0.588656
Col27a1	-0.276575	6.30889	2.69606	0.100597	0.590028
Cul5	-0.215251	5.76669	2.6956	0.100625	0.590028
Atp6v1g2	0.187094	9.14328	2.69664	0.10056	0.590028
Pogz	-0.223935	6.19273	2.69274	0.100806	0.590103
Phf3	-0.196206	6.50497	2.69227	0.100836	0.590103
Cops2	-0.189729	6.78036	2.69281	0.100802	0.590103
Fam184a	-0.253677	5.30555	2.68695	0.101173	0.590529
Dgkd	-0.239374	7.79096	2.6877	0.101125	0.590529
Alad	-0.214434	5.89945	2.68798	0.101108	0.590529
Adam10	-0.209353	6.35397	2.68861	0.101068	0.590529
Stk38	-0.239376	5.91855	2.68409	0.101355	0.590957
Glt25d1	-0.232008	6.10074	2.6819	0.101494	0.590957
Faim2	0.167753	9.7288	2.68165	0.101511	0.590957
Traf3	0.231355	6.23001	2.68293	0.101429	0.590957
Pard6g	-0.367562	4.40112	2.67735	0.101785	0.592013
Tmem150c	0.23734	5.6645	2.67673	0.101825	0.592013
Mirg	-0.263247	5.38026	2.67161	0.102152	0.592763
Rcan2	0.223145	8.53637	2.67261	0.102088	0.592763
Fmod	0.381327	4.45219	2.67221	0.102114	0.592763
Ube2v2	-0.299985	4.79978	2.66657	0.102476	0.594189
Nudt11	-0.298896	4.6627	2.66469	0.102598	0.594189
Abca2	-0.187295	9.30565	2.66528	0.10256	0.594189
Gabpb1	-0.261753	4.97239	2.6576	0.103056	0.594218
Mtch2	-0.214687	7.39492	2.66029	0.102882	0.594218
Arglu1	-0.192809	6.42669	2.65895	0.102968	0.594218
Drg1	0.187883	6.50464	2.65639	0.103134	0.594218
Trap1	0.190322	6.70158	2.65761	0.103055	0.594218
Elp5	0.20655	6.24085	2.65966	0.102923	0.594218
Ppme1	0.214526	7.55853	2.65688	0.103103	0.594218
Rpp25	0.525279	4.18117	2.65889	0.102973	0.594218
Mfap3	-0.27144	4.83454	2.65198	0.103421	0.594719
Phc3	-0.213451	6.2911	2.65348	0.103323	0.594719
Ranbp2	-0.191355	6.63134	2.65254	0.103385	0.594719
Rtn4r	-0.279644	5.36928	2.64946	0.103585	0.5949
Sptbn2	-0.186579	9.45079	2.64985	0.10356	0.5949
Rsbn1l	-0.284341	4.8285	2.64495	0.103879	0.595067
Slc8a2	-0.234132	7.1013	2.64775	0.103697	0.595067
Hnrnpd	-0.222803	7.42446	2.64447	0.103911	0.595067
Clock	-0.195594	6.58378	2.64188	0.10408	0.595067
Por	0.208852	6.07103	2.64232	0.104051	0.595067
Mrpl47	0.403084	4.28676	2.64405	0.103938	0.595067
Gm16532	0.576806	4.22653	2.64249	0.104041	0.595067
Dpf1	-0.298164	4.75325	2.63961	0.104229	0.595537
Tmtc2	-0.272705	4.9063	2.63728	0.104382	0.595651
Fam220a	-0.22231	5.65005	2.6373	0.104381	0.595651
Rnf144b	-0.392965	4.30089	2.63553	0.104497	0.595755
Atp5a1	0.139679	10.4098	2.63498	0.104534	0.595755
Rgl2	-0.211078	6.41549	2.63364	0.104622	0.595878
Mgat4a	-0.250408	5.44234	2.63119	0.104783	0.596417
Rab3a	0.165867	9.66186	2.63003	0.10486	0.596472
Neb	-0.391917	4.36757	2.62723	0.105045	0.596777
Med12	-0.236138	6.0481	2.6272	0.105047	0.596777
Arfgef1	-0.228035	6.85047	2.62031	0.105504	0.597782
Chst2	0.201491	6.43425	2.61815	0.105648	0.597782
Hapln4	0.233745	8.02318	2.62244	0.105363	0.597782
B3gat1	0.23469	6.92484	2.61749	0.105692	0.597782
Ptges2	0.242594	5.43682	2.62058	0.105486	0.597782
Stx1b	0.296466	7.93085	2.6201	0.105518	0.597782
Slc6a3	1.96535	4.25894	2.61862	0.105616	0.597782
Plk2	0.284537	4.94507	2.6109	0.106132	0.599893
Wdfy3	-0.229976	7.77685	2.6076	0.106353	0.600382
Nol7	-0.217395	6.36944	2.60826	0.106308	0.600382
2410131K14Rik	0.280197	5.10416	2.60542	0.106499	0.60083
Ndfip1	0.259556	8.44224	2.60329	0.106642	0.601048
Eif2s3x	0.368514	4.68936	2.60284	0.106672	0.601048
Hirip3	-0.254931	5.22772	2.58724	0.107728	0.601062
Cdan1	-0.243375	5.74646	2.58839	0.10765	0.601062
Dab2ip	-0.237068	7.93383	2.599	0.106931	0.601062
Zfp395	-0.234237	5.28039	2.59345	0.107306	0.601062
Cd164	-0.224942	6.30367	2.59299	0.107338	0.601062
Cpne1	-0.223513	5.8356	2.5927	0.107357	0.601062
Per3	-0.211319	5.80583	2.5892	0.107594	0.601062
Elavl3	-0.194711	8.58463	2.58961	0.107567	0.601062
Steap2	-0.19253	6.65241	2.58903	0.107606	0.601062
Sh3glb1	-0.185594	6.64384	2.59792	0.107004	0.601062
Pfkfb3	0.215232	5.84599	2.58691	0.10775	0.601062
Nup50	0.227869	5.7686	2.59089	0.10748	0.601062
Ppp2r2b	0.228408	6.51683	2.58976	0.107557	0.601062
Prickle2	0.261506	5.56557	2.59457	0.10723	0.601062
Nprl3	0.262997	5.09988	2.59872	0.10695	0.601062
Ahi1	0.358329	8.03417	2.59115	0.107462	0.601062
Zfp521	-0.241133	6.82365	2.58114	0.108144	0.602132
Nars	0.248264	8.2132	2.58265	0.108041	0.602132
Jakmip1	0.257356	5.30564	2.58156	0.108115	0.602132
Eed	-0.378736	4.44512	2.55943	0.109638	0.605
Hmces	-0.312674	4.67687	2.5695	0.108942	0.605
Adam22	-0.237453	8.07349	2.55745	0.109775	0.605
Ccnh	-0.225814	5.62001	2.57227	0.108751	0.605
Mtmr1	-0.222881	5.66073	2.56309	0.109385	0.605
Whsc1l1	-0.221594	6.27848	2.56186	0.10947	0.605
Pip5k1b	-0.216481	5.86762	2.5673	0.109094	0.605
Shank2	-0.193489	6.49885	2.56203	0.109458	0.605
Mcl1	-0.189808	6.41177	2.56883	0.108988	0.605
1700037H04Rik	0.20672	6.16018	2.55751	0.109772	0.605
Ptn	0.213419	6.93814	2.55934	0.109644	0.605
Eif4e2	0.216839	5.96096	2.56427	0.109303	0.605
Ubxn2a	0.232833	6.43887	2.55696	0.109809	0.605
Padi2	0.26471	5.43814	2.56642	0.109154	0.605
Siae	0.283493	4.74323	2.55713	0.109798	0.605
Dcaf12l1	0.36205	4.87395	2.5692	0.108963	0.605
Ptpro	0.645301	4.08345	2.55789	0.109745	0.605
Ltbp4	-0.270804	5.20297	2.55012	0.110286	0.605122
Herc4	-0.263124	4.97922	2.55036	0.110269	0.605122
Ski	-0.254358	7.76313	2.54775	0.110452	0.605122
Setd2	-0.191657	6.56946	2.54797	0.110436	0.605122
Pacsin1	0.185805	9.15781	2.55272	0.110105	0.605122
Fbxo25	0.224383	5.75809	2.54768	0.110456	0.605122
Clint1	0.234589	5.6674	2.55324	0.110068	0.605122
Mogs	0.258484	5.07526	2.54904	0.110361	0.605122
Ndufaf1	0.27583	4.81511	2.54694	0.110508	0.605122
Leprel4	0.369519	4.48616	2.55037	0.110268	0.605122
Bbip1	-0.219809	5.6965	2.54503	0.110642	0.605482
Zfhx2os	-0.544436	4.02227	2.53637	0.11125	0.60561
9430020K01Rik	-0.273263	5.13428	2.54008	0.110989	0.60561
Setdb1	-0.220489	5.94499	2.53845	0.111104	0.60561
Mtfp1	0.217183	5.70046	2.539	0.111065	0.60561
Vps41	0.227027	7.81869	2.53992	0.111	0.60561
Eml2	0.232001	7.77607	2.53603	0.111275	0.60561
Ddx25	0.240809	5.96414	2.53728	0.111186	0.60561
2310047M10Rik	0.243647	5.27754	2.54221	0.110839	0.60561
Ankrd6	0.356948	5.13036	2.5416	0.110882	0.60561
Golga3	0.224371	5.56266	2.53328	0.111468	0.606295
Grk5	-0.410951	4.21804	2.52866	0.111795	0.607335
Sepn1	-0.214609	6.13766	2.52889	0.111779	0.607335
Mknk2	-0.236006	5.97022	2.52606	0.111979	0.607965
Chrnb2	0.214126	6.89278	2.5248	0.112069	0.608082
Dhx35	-0.368579	4.48189	2.52231	0.112246	0.608675
Sae1	0.183252	6.60469	2.51949	0.112447	0.609394
Etl4	0.213653	5.81638	2.5179	0.11256	0.60964
Krba1	-0.244402	6.40302	2.515	0.112768	0.609963
Fam107b	-0.232968	7.05077	2.51256	0.112942	0.609963
Ppp3cb	-0.228085	7.58289	2.51244	0.112951	0.609963
Exd2	-0.211334	6.07179	2.5123	0.112961	0.609963
Tcta	0.224535	5.49144	2.51343	0.11288	0.609963
Acp2	0.202143	6.32339	2.51074	0.113073	0.610196
Telo2	-0.230725	5.49688	2.50844	0.113238	0.610721
Edrf1	-0.255575	5.04834	2.50285	0.113641	0.612522
Coasy	0.251795	5.04252	2.50038	0.113819	0.613112
Whamm	-0.32693	5.17051	2.49541	0.114178	0.614679
Lmbr1l	-0.378731	4.34538	2.49217	0.114414	0.615052
Csk	0.224779	5.65593	2.49311	0.114345	0.615052
Nrsn1	0.265493	7.86533	2.49162	0.114454	0.615052
Stac	-0.458569	4.13048	2.48495	0.11494	0.615152
Ccnc	-0.270649	4.93867	2.48818	0.114704	0.615152
Bclaf1	-0.205017	7.12621	2.48476	0.114954	0.615152
Ece1	-0.18144	6.59028	2.48751	0.114753	0.615152
Smu1	0.193316	6.34221	2.48616	0.114851	0.615152
Nfe2l1	0.196954	8.61454	2.487	0.114791	0.615152
Gstz1	0.225838	5.71371	2.48677	0.114807	0.615152
Klhl23	-0.199703	6.15033	2.48138	0.115201	0.616107
Ndufa10	0.218365	7.72236	2.47917	0.115363	0.616601
Rreb1	-0.214215	5.85135	2.47462	0.115697	0.61802
Olig2	0.223124	5.40604	2.47306	0.115812	0.618266
Mical2	-0.238027	7.8081	2.46723	0.116243	0.619084
Cdc42ep4	-0.233896	6.78081	2.46734	0.116235	0.619084
Sorbs2	-0.226656	5.34087	2.46839	0.116157	0.619084
Myrf	0.19792	6.8017	2.46973	0.116058	0.619084
Ppm1a	0.224918	7.37865	2.4597	0.116801	0.621688
Zfx	-0.319007	4.62542	2.45727	0.116982	0.62228
Fam76a	-0.243518	5.16192	2.45508	0.117145	0.622464
Tst	0.205122	5.78799	2.4549	0.117158	0.622464
Gfap	0.228441	7.97754	2.454	0.117225	0.622464
Gsap	-0.445083	4.18177	2.45296	0.117304	0.62251
Ccdc167	-0.229905	5.59177	2.45076	0.117468	0.623011
Zcchc18	0.215483	8.61165	2.44968	0.117549	0.623071
Diras1	0.213522	7.75063	2.4469	0.117757	0.623806
Fam110b	0.35422	4.57995	2.44595	0.117829	0.623816
Esrrb	0.37823	4.42202	2.4425	0.118088	0.624816
Cnot7	-0.194551	6.30763	2.44119	0.118186	0.624968
Igfbp7	-0.418179	4.34407	2.43627	0.118558	0.626199
Zfp606	-0.354408	4.46347	2.43544	0.118621	0.626199
Ube2v1	0.261986	4.83335	2.43533	0.118629	0.626199
Iffo2	-0.214368	5.74398	2.43352	0.118766	0.626442
Mpp3	-0.209983	7.33809	2.43287	0.118815	0.626442
Snrpe	-0.28066	4.91608	2.43082	0.11897	0.62689
Magi1	0.194898	6.74301	2.42808	0.119179	0.627249
Sorcs2	0.370253	4.66214	2.42889	0.119117	0.627249
Maob	0.248903	5.30829	2.42686	0.119272	0.62737
Nnt	0.233218	5.13668	2.42565	0.119364	0.627483
Tceal1	0.251632	5.07991	2.42366	0.119515	0.627912
Usp37	-0.267968	4.85365	2.42118	0.119705	0.628213
Wnt7a	-0.243987	5.96578	2.41792	0.119954	0.628213
Map4k2	-0.214617	7.62825	2.41305	0.120328	0.628213
Chpt1	-0.212391	5.57085	2.41442	0.120222	0.628213
Anks1	-0.195902	6.273	2.42045	0.11976	0.628213
Ank2	-0.175882	9.33455	2.41547	0.120142	0.628213
Eif3d	0.178173	6.60884	2.41099	0.120486	0.628213
Ndufa12	0.203428	6.34649	2.4151	0.12017	0.628213
Agpat1	0.210358	6.81475	2.41141	0.120454	0.628213
Syn3	0.221489	5.89934	2.41175	0.120427	0.628213
Pde8b	0.256308	5.06406	2.41377	0.120273	0.628213
Doc2a	0.360754	4.51272	2.4131	0.120324	0.628213
Cacng3	0.462195	4.21018	2.41835	0.119921	0.628213
Terf1	-0.447661	4.11387	2.40772	0.120738	0.628385
Cib2	0.230755	5.30298	2.40692	0.1208	0.628385
Nxpe3	0.271006	5.33268	2.4073	0.12077	0.628385
Rnf24	0.28718	4.9828	2.40704	0.12079	0.628385
Plekha1	-0.186719	6.80214	2.40503	0.120946	0.628778
Stk39	0.204061	6.97641	2.40218	0.121166	0.629558
Gm15800	-0.232305	8.15864	2.3962	0.12163	0.629605
Ppp4r1	-0.216375	5.48868	2.39609	0.121639	0.629605
Hiatl1	-0.211718	5.74168	2.39649	0.121608	0.629605
Furin	-0.210983	5.70037	2.39603	0.121644	0.629605
Sgcb	-0.193583	6.27342	2.39622	0.121629	0.629605
Csrp1	0.182393	8.88078	2.39571	0.121668	0.629605
Pnkd	0.231964	8.45101	2.40093	0.121263	0.629605
Hnrnph1	-0.236132	8.24769	2.39359	0.121834	0.630098
Ttc19	-0.206332	5.82607	2.39163	0.121986	0.630522
Proser1	-0.25506	4.82549	2.38628	0.122405	0.630533
Ccdc9	-0.204314	5.94922	2.38779	0.122286	0.630533
Bptf	-0.1746	6.79481	2.38687	0.122359	0.630533
Cct7	0.216877	7.82955	2.38714	0.122337	0.630533
Pepd	0.233352	5.42825	2.38942	0.122159	0.630533
Parm1	0.396291	4.3462	2.38619	0.122412	0.630533
Ogdh	0.184273	8.82224	2.38488	0.122514	0.630699
Brsk1	0.219498	7.95596	2.38199	0.122741	0.630777
Ebf3	0.289749	5.02296	2.38349	0.122624	0.630777
Chil1	0.359104	4.35641	2.3825	0.122701	0.630777
Aspa	-0.250145	5.33764	2.37755	0.123091	0.631444
Cebpg	-0.224837	5.44098	2.37863	0.123006	0.631444
Rbbp6	-0.209857	6.80643	2.37691	0.123141	0.631444
Cript	-0.207568	5.90931	2.37675	0.123153	0.631444
Cgref1	0.373451	4.35433	2.37182	0.123543	0.633079
Cables2	0.193669	6.14161	2.36838	0.123815	0.63411
Tulp3	-0.228157	5.32	2.36529	0.12406	0.634473
Zfml	-0.176089	6.79299	2.36481	0.124099	0.634473
Rabgef1	0.210731	5.51788	2.36596	0.124008	0.634473
Stx8	0.223576	5.27773	2.36043	0.124448	0.635893
Arhgef7	-0.233453	7.84856	2.35899	0.124562	0.636115
Gnb4	-0.34649	4.54095	2.35766	0.124669	0.636298
Dusp10	-0.283284	4.90169	2.35376	0.124981	0.636828
Trhde	-0.268122	4.90246	2.35199	0.125123	0.636828
Jun	-0.251808	6.12363	2.35207	0.125117	0.636828
Fmnl1	-0.183775	6.55684	2.34949	0.125324	0.636828
Arl2	0.183079	6.50737	2.34925	0.125343	0.636828
Lrpap1	0.217452	7.88452	2.3493	0.125339	0.636828
Acss1	0.278522	4.65867	2.35036	0.125254	0.636828
Slc30a3	0.349547	4.36175	2.35392	0.124968	0.636828
B4galt6	-0.215961	7.05656	2.34568	0.125631	0.637204
Ano10	0.246278	5.02105	2.34586	0.125616	0.637204
Txndc17	0.247835	5.15282	2.3468	0.12554	0.637204
Pnrc2	-0.207793	5.97106	2.34221	0.125911	0.637523
B3gnt1	0.212159	6.84672	2.34287	0.125857	0.637523
Pygb	0.225003	8.06746	2.3423	0.125903	0.637523
Fbxl4	0.254096	4.85554	2.34137	0.125979	0.637523
Akirin2	-0.202298	5.80446	2.3392	0.126154	0.63805
Sema6b	0.201036	6.33608	2.33675	0.126353	0.638694
Hyi	-0.384155	4.25588	2.33326	0.126636	0.63941
Coq10b	-0.344489	4.50399	2.33324	0.126638	0.63941
Flot2	0.197032	7.07279	2.33069	0.126845	0.640097
Mettl10	-0.288728	4.62357	2.32944	0.126948	0.640252
Glt8d1	-0.245095	5.33044	2.3261	0.12722	0.640322
Ubr5	-0.199953	7.42622	2.32535	0.127281	0.640322
Elavl1	-0.188563	6.26277	2.32226	0.127535	0.640322
Psma2	0.208548	6.99827	2.32358	0.127426	0.640322
Gtf2b	0.211986	5.67074	2.32283	0.127488	0.640322
Kif3c	0.2185	7.67138	2.32239	0.127524	0.640322
Slc39a1	0.227324	5.16743	2.32423	0.127373	0.640322
Prkaca	0.229857	8.05245	2.32804	0.127062	0.640322
Tspan9	-0.236633	8.16192	2.31877	0.127821	0.640817
Smyd2	0.177498	6.53334	2.31939	0.12777	0.640817
Atxn10	0.18678	8.5219	2.31844	0.127848	0.640817
Mapk8	-0.187953	6.29648	2.31693	0.127972	0.64108
Prpf4	-0.249127	5.06446	2.31529	0.128107	0.641244
Rbm10	-0.199912	6.31598	2.31392	0.12822	0.641244
Ccdc97	0.1971	6.0176	2.31408	0.128207	0.641244
Tvp23a	0.275494	4.90179	2.31174	0.1284	0.641787
Rnf166	-0.232037	5.23156	2.3064	0.128842	0.643488
Fkbp1b	0.247464	4.95723	2.30589	0.128885	0.643488
BC005537	-0.198689	7.01123	2.30429	0.129017	0.643789
Snap29	-0.251197	4.95766	2.30161	0.12924	0.644208
Nudc	0.2065	7.59057	2.30155	0.129245	0.644208
Plxna3	-0.229882	5.98507	2.29984	0.129387	0.644336
Ssr1	-0.20607	7.37364	2.29951	0.129415	0.644336
Sema5a	-0.229025	5.64419	2.29692	0.129631	0.644694
Tex2	0.206569	7.18363	2.29709	0.129617	0.644694
Tpd52	-0.208034	5.87196	2.29443	0.129839	0.645012
Polr2a	-0.202392	6.83912	2.29515	0.129779	0.645012
B4galnt4	0.204265	6.07631	2.29035	0.13018	0.646348
Sec14l1	-0.199588	7.55589	2.28828	0.130354	0.646494
Syt6	0.276239	5.37724	2.2889	0.130303	0.646494
A330050F15Rik	-0.220565	5.45953	2.28302	0.130797	0.647972
2010107E04Rik	0.229139	6.92697	2.28343	0.130762	0.647972
Rbm18	-0.205568	5.56004	2.28059	0.131002	0.648268
Crebl2	0.240071	5.78253	2.28109	0.13096	0.648268
Qser1	-0.343553	4.5483	2.27669	0.131332	0.649543
Nop56	0.189461	6.38573	2.27563	0.131421	0.649625
Taf8	-0.271172	4.79757	2.26737	0.132124	0.649863
Desi2	-0.240999	4.99155	2.26942	0.131949	0.649863
Trim2	-0.230505	8.08072	2.2675	0.132113	0.649863
Atp1b2	-0.124612	10.5019	2.26747	0.132116	0.649863
Uqcc1	0.172578	6.74878	2.27389	0.13157	0.649863
Actr3b	0.207071	5.6828	2.27281	0.131661	0.649863
Gng3	0.210629	7.77297	2.26816	0.132056	0.649863
Exoc4	0.250384	5.78451	2.26996	0.131904	0.649863
Zkscan16	0.567654	4.43238	2.27127	0.131792	0.649863
Cbx7	-0.206441	7.07401	2.26546	0.132287	0.650306
Rnf128	-0.304993	4.64448	2.26187	0.132594	0.650743
Vwa5b2	0.241923	5.91418	2.26226	0.13256	0.650743
Glrx	0.247012	5.02243	2.26293	0.132503	0.650743
Tpm3	0.176748	6.51027	2.26007	0.132748	0.651142
St13	0.204877	6.94364	2.25891	0.132847	0.651272
Tmem176b	0.277056	4.76905	2.25735	0.132981	0.651572
Nfu1	0.23036	5.4871	2.25606	0.133092	0.651757
Rrnad1	-0.254571	5.06374	2.24382	0.13415	0.652427
Mapkapk5	-0.24057	5.56676	2.24457	0.134084	0.652427
Kdm4c	-0.239199	5.00612	2.24921	0.133683	0.652427
Wbp1	-0.22573	5.52583	2.24587	0.133971	0.652427
Nsmaf	-0.213915	6.35642	2.24362	0.134167	0.652427
Dpy19l3	-0.210705	5.56479	2.24533	0.134018	0.652427
Fam134c	-0.1944	7.02217	2.2435	0.134177	0.652427
Doc2b	-0.179828	6.73024	2.24654	0.133914	0.652427
Ppia	0.183656	9.3518	2.25328	0.133332	0.652427
Wars	0.19681	6.95337	2.24502	0.134045	0.652427
Polr2f	0.231588	5.20767	2.24383	0.134148	0.652427
Grm7	0.279901	4.98727	2.25253	0.133396	0.652427
Prkar2b	0.296512	4.84506	2.24711	0.133864	0.652427
Mllt10	-0.233858	5.22205	2.23897	0.13457	0.652564
Baiap2	-0.231366	7.20165	2.23951	0.134524	0.652564
Igfbp4	0.261742	4.69637	2.24085	0.134407	0.652564
Pelo	0.353997	4.3314	2.24127	0.13437	0.652564
Sema3f	0.396642	4.46764	2.23966	0.134511	0.652564
Pqlc1	-0.245523	5.29401	2.23795	0.13466	0.652643
Jkamp	0.209178	5.55055	2.23674	0.134765	0.652798
Zbtb40	-0.340072	4.48414	2.23461	0.13495	0.652866
Adam11	-0.184052	8.64912	2.23503	0.134914	0.652866
Asb8	0.20072	5.97585	2.23342	0.135055	0.652866
Rasd2	0.304683	5.40294	2.23324	0.135071	0.652866
Msantd2	-0.289687	4.68002	2.23081	0.135283	0.653196
Homer3	-0.230106	7.17331	2.23078	0.135285	0.653196
Nhsl2	-0.211235	5.62142	2.22697	0.135619	0.654264
Fhod3	0.268501	5.09278	2.22659	0.135653	0.654264
Arhgef1	-0.215834	6.65106	2.22486	0.135805	0.654647
Rab3d	-0.45588	4.03563	2.21962	0.136267	0.65492
Nipal2	-0.331142	4.53863	2.20997	0.137121	0.65492
Ccdc74a	-0.251004	5.98337	2.20156	0.137871	0.65492
Fam102b	-0.237971	5.18594	2.20276	0.137764	0.65492
Arid2	-0.230821	5.68547	2.19897	0.138103	0.65492
Cdc27	-0.204513	5.72913	2.21062	0.137064	0.65492
Cic	-0.203572	7.60062	2.20472	0.137589	0.65492
Dixdc1	-0.199915	7.36452	2.21328	0.136827	0.65492
Pik3r3	-0.19849	7.48731	2.19553	0.138411	0.65492
Sema4g	-0.193077	7.13067	2.20301	0.137742	0.65492
Slc12a2	-0.192455	7.10836	2.20361	0.137688	0.65492
Samd8	-0.192138	5.98042	2.20547	0.137522	0.65492
Slc27a1	-0.191247	6.59705	2.21256	0.136891	0.65492
Pak2	-0.190136	6.2216	2.19743	0.138241	0.65492
Rragc	-0.176011	6.65654	2.2198	0.13625	0.65492
Vdac1	0.172934	9.13231	2.1963	0.138343	0.65492
Aurkaip1	0.183067	6.47382	2.2139	0.136772	0.65492
Hmox2	0.190191	6.30452	2.20831	0.137269	0.65492
Acadsb	0.191153	6.04206	2.20166	0.137862	0.65492
Nub1	0.19223	6.99902	2.21532	0.136646	0.65492
Pigt	0.194518	6.8744	2.20856	0.137247	0.65492
Clptm1	0.198761	7.53329	2.21629	0.136561	0.65492
Prkacb	0.199112	8.62688	2.21487	0.136687	0.65492
Psmd5	0.201047	5.79525	2.19697	0.138282	0.65492
Adc	0.20273	5.58477	2.19438	0.138515	0.65492
Ndufb9	0.20678	7.70899	2.20062	0.137955	0.65492
Chst11	0.210433	5.68571	2.20926	0.137184	0.65492
Pacs1	0.212117	6.07307	2.194	0.138549	0.65492
Zfp622	0.212953	5.39329	2.22276	0.135989	0.65492
E030003E18Rik	0.221449	5.32161	2.21795	0.136414	0.65492
1110008P14Rik	0.245698	6.28164	2.22136	0.136113	0.65492
Dennd2a	0.262777	4.87619	2.21023	0.137098	0.65492
Sap30l	0.266103	4.97887	2.19417	0.138534	0.65492
Trim66	0.270832	5.63742	2.21111	0.13702	0.65492
Ago2	0.27957	5.21102	2.1981	0.138181	0.65492
Dzank1	0.318401	8.49056	2.19375	0.138572	0.65492
Rimbp2	0.605995	4.1399	2.2106	0.137065	0.65492
Heatr5a	-0.259237	4.8624	2.19166	0.13876	0.654973
Endod1	0.214697	7.79518	2.19118	0.138803	0.654973
Tspyl3	0.298101	4.65005	2.19199	0.13873	0.654973
Srebf1	0.182928	6.31368	2.18702	0.139179	0.656008
Nbas	0.199169	5.99954	2.18692	0.139187	0.656008
Rps6kc1	0.202556	5.60477	2.18631	0.139242	0.656008
Meis1	-0.243296	5.55496	2.18497	0.139364	0.65609
Riok3	-0.175705	6.44408	2.1845	0.139406	0.65609
Magi3	0.35492	5.352	2.18361	0.139487	0.656124
Prex2	-0.21376	5.77041	2.18208	0.139626	0.656431
Epb4.1l2	0.19776	5.98255	2.1802	0.139796	0.656888
Rbm14	-0.253576	4.9982	2.17563	0.140212	0.657335
Pkib	-0.218842	5.76109	2.17512	0.140259	0.657335
Ube2e3	-0.172857	6.45814	2.17526	0.140246	0.657335
Fkrp	0.191866	5.84464	2.17669	0.140116	0.657335
1500009C09Rik	0.194426	7.3721	2.17782	0.140012	0.657335
Col25a1	0.589717	4.28621	2.17074	0.140659	0.658864
Dtx4	0.236061	5.40885	2.16978	0.140746	0.658927
Zfp410	-0.23188	5.30309	2.16592	0.141101	0.659551
Lhfpl2	-0.214088	5.49876	2.16702	0.140999	0.659551
Atp1b1	0.124006	10.8822	2.16645	0.141052	0.659551
Top1	-0.190128	6.38566	2.16403	0.141274	0.659707
Mib1	0.299305	4.79293	2.16395	0.141281	0.659707
Idh3b	0.182529	8.68249	2.16273	0.141393	0.659885
Trabd	-0.214037	5.81634	2.16071	0.141579	0.66011
Tmem201	-0.202634	7.33919	2.159	0.141737	0.66011
Actr8	0.189104	6.12157	2.15959	0.141683	0.66011
Fto	0.23186	8.2281	2.15904	0.141733	0.66011
Stxbp1	0.131359	10.4417	2.15213	0.142372	0.662722
Atp13a4	-0.265623	4.94408	2.1511	0.142468	0.662826
Zcchc11	-0.212886	5.44623	2.14907	0.142657	0.663247
Strbp	-0.190619	7.37998	2.14852	0.142707	0.663247
Tmem65	-0.196312	7.01093	2.14755	0.142797	0.663321
Uncx	-0.260306	4.88195	2.14479	0.143055	0.663829
Odc1	0.190631	6.32647	2.14498	0.143037	0.663829
Rmi1	-0.256495	4.75112	2.14066	0.14344	0.663883
Ppp2r1b	-0.240158	4.99934	2.13537	0.143936	0.663883
Slx4	-0.236048	5.12472	2.13861	0.143632	0.663883
2610301B20Rik	-0.229189	5.3081	2.13514	0.143958	0.663883
Ncoa3	-0.207789	5.37859	2.13532	0.14394	0.663883
Nrxn3	-0.203907	7.72954	2.136	0.143876	0.663883
Arl5a	-0.186954	6.31703	2.13905	0.143591	0.663883
Sesn1	-0.174599	6.57568	2.14352	0.143173	0.663883
Pmpcb	0.181197	6.32254	2.14151	0.143361	0.663883
Apod	0.198583	8.96386	2.13793	0.143696	0.663883
Mrpl40	0.227727	5.26696	2.14138	0.143373	0.663883
Foxj1	0.259528	4.68386	2.13825	0.143666	0.663883
Tcf7l2	0.855491	5.02972	2.13299	0.144159	0.664469
Cntnap2	0.317669	6.22846	2.13121	0.144327	0.6649
9330151L19Rik	-0.249577	4.71959	2.12973	0.144466	0.665023
Kdm3a	-0.219363	5.22602	2.12796	0.144633	0.665023
Atp6v1h	0.209307	7.38659	2.12777	0.144651	0.665023
Smpdl3a	0.249719	4.8848	2.12797	0.144632	0.665023
Ssh3	-0.210825	6.28313	2.12216	0.145182	0.665135
Ppapdc2	-0.208164	5.95953	2.12091	0.145301	0.665135
Seh1l	-0.204448	5.56353	2.12542	0.144873	0.665135
Ino80	-0.198883	5.55658	2.11987	0.145399	0.665135
Fam32a	0.172696	6.65286	2.12384	0.145022	0.665135
Wbp5	0.190067	6.19616	2.12645	0.144776	0.665135
Ctnnbip1	0.195863	5.78491	2.12025	0.145363	0.665135
Acbd6	0.217684	5.71943	2.11966	0.145419	0.665135
Pik3cb	0.247204	5.28967	2.12055	0.145334	0.665135
Ogfod1	0.259952	6.89814	2.12495	0.144918	0.665135
Cox7a2l	0.193838	6.90859	2.11702	0.14567	0.665939
Pck2	-0.222082	5.35133	2.11446	0.145913	0.66651
Ndor1	-0.205003	5.60214	2.11415	0.145943	0.66651
Smchd1	-0.207361	5.45155	2.11137	0.146208	0.667379
5031425E22Rik	-0.251499	4.76847	2.10699	0.146627	0.667908
Zc3h11a	-0.229245	7.14412	2.10548	0.146773	0.667908
Vezf1	-0.192018	5.95977	2.10592	0.14673	0.667908
Ndufa8	0.201316	7.13875	2.10692	0.146635	0.667908
Dusp28	0.219046	5.29718	2.10693	0.146633	0.667908
Ifi27	0.272264	5.17026	2.10901	0.146434	0.667908
Birc6	-0.173175	6.76905	2.10317	0.146994	0.668389
Disp2	0.185875	9.11035	2.10282	0.147028	0.668389
Mdc1	-0.230141	5.15851	2.09616	0.14767	0.668934
Rsf1	-0.213137	5.80528	2.09614	0.147672	0.668934
9930021J03Rik	-0.18994	5.97072	2.09382	0.147896	0.668934
Slc6a15	-0.186154	6.28152	2.09841	0.147452	0.668934
Dact3	0.167078	6.52083	2.09563	0.147721	0.668934
Wdr18	0.182566	6.21956	2.10044	0.147257	0.668934
Stmn4	0.210651	7.93052	2.09394	0.147884	0.668934
Foxo3	0.215089	5.3632	2.09809	0.147483	0.668934
Ccdc28a	0.241535	4.83489	2.09471	0.147809	0.668934
Fstl5	0.276696	5.24798	2.09813	0.14748	0.668934
Ap1g2	-0.39778	4.26528	2.09119	0.148151	0.669418
Nxf1	-0.244872	7.15972	2.08963	0.148302	0.669418
Abca5	-0.200179	5.84642	2.0898	0.148285	0.669418
Clip2	0.186171	7.12242	2.08991	0.148275	0.669418
Hoxb5	-1.00323	3.45999	2.08727	0.148531	0.669438
Timm8b	0.208795	6.38196	2.08832	0.148429	0.669438
Tarsl2	0.233012	5.30332	2.08745	0.148514	0.669438
Ict1	0.20908	5.81473	2.0794	0.149299	0.67256
Rimkla	0.196499	6.17688	2.07729	0.149506	0.672813
Rims3	0.302613	5.49909	2.07804	0.149432	0.672813
Dimt1	-0.422845	4.13877	2.07594	0.149638	0.67292
Slc30a7	-0.29861	4.58252	2.07551	0.14968	0.67292
Rhobtb3	-0.222222	5.4261	2.06975	0.150247	0.67403
Anapc1	-0.169927	6.67062	2.06918	0.150303	0.67403
Copg1	0.174136	8.701	2.06917	0.150304	0.67403
Ctnna2	0.211372	6.80419	2.07134	0.150089	0.67403
Cby1	0.231256	5.23795	2.07212	0.150013	0.67403
BC030336	-0.221156	5.73856	2.06416	0.150798	0.674134
Rbm27	-0.214753	5.33193	2.06562	0.150654	0.674134
Polb	-0.207522	6.16012	2.06359	0.150855	0.674134
Ppp3r1	-0.202526	8.48248	2.06451	0.150763	0.674134
Zdhhc17	-0.19027	7.30515	2.06737	0.150481	0.674134
[truncated: 6,943 more rows]

## Sheet: GOseq_Arid1b_GoodCerb_Up_FDR.2_
category	over_represented_pvalue	under_represented_pvalue	numDEInCat	numInCat	term	ontology	FDR
14998	GO:0097458	2.51721e-14	1	53	1317	neuron part	CC	4.70341e-10
9296	GO:0043005	6.82319e-13	1	43	982	neuron projection	CC	6.37457e-09
9808	GO:0044297	1.9853e-12	1	31	536	cell body	CC	1.23651e-08
9308	GO:0043025	1.25096e-11	1	28	482	neuronal cell body	CC	4.31273e-08
9287	GO:0042995	1.36551e-11	1	50	1395	cell projection	CC	4.31273e-08
8726	GO:0036477	1.38487e-11	1	34	702	somatodendritic compartment	CC	4.31273e-08
2125	GO:0005576	7.3063e-11	1	33	591	extracellular region	CC	1.95026e-07
6247	GO:0030424	1.2938e-10	1	27	493	axon	CC	2.89606e-07
15699	GO:0120025	1.39495e-10	1	46	1278	plasma membrane bounded cell projection	CC	2.89606e-07
9873	GO:0044421	1.98167e-10	1	29	477	extracellular region part	CC	3.70276e-07
2142	GO:0005615	4.36037e-10	1	26	388	extracellular space	CC	7.40668e-07
15508	GO:0099537	1.67714e-08	1	23	467	trans-synaptic signaling	BP	2.61145e-05
15507	GO:0099536	2.13263e-08	1	23	473	synaptic signaling	BP	3.06524e-05
3108	GO:0007268	5.93975e-08	1	22	459	chemical synaptic transmission	BP	7.39895e-05
15315	GO:0098916	5.93975e-08	1	22	459	anterograde trans-synaptic signaling	BP	7.39895e-05
6019	GO:0023052	2.50934e-07	1	62	2536	signaling	BP	0.000276662
1995	GO:0005200	2.51713e-07	1	8	39	structural constituent of cytoskeleton	MF	0.000276662
7198	GO:0032501	2.68308e-07	1	70	3045	multicellular organismal process	BP	0.000278519
11485	GO:0050877	4.25752e-07	1	22	493	nervous system process	BP	0.000418693
15810	GO:0150034	1.3056e-06	1	15	259	distal axon	CC	0.00121976
408	GO:0001505	2.23463e-06	1	14	231	regulation of neurotransmitter levels	BP	0.00198828
10114	GO:0045202	2.46398e-06	0.999999	33	1039	synapse	CC	0.0020927
3033	GO:0007154	2.86123e-06	0.999999	60	2570	cell communication	BP	0.00232444
3204	GO:0007610	3.65026e-06	0.999999	18	408	behavior	BP	0.00284188
1113	GO:0003008	5.09228e-06	0.999998	26	747	system process	BP	0.00380597
17008	GO:1903804	7.45131e-06	1	3	3	glycine import across plasma membrane	BP	0.00535491
2869	GO:0006836	1.0345e-05	0.999998	12	199	neurotransmitter transport	BP	0.00715915
3107	GO:0007267	1.301e-05	0.999996	26	819	cell-cell signaling	BP	0.00855772
7606	GO:0033267	1.3282e-05	0.999997	15	320	axon part	CC	0.00855772
15456	GO:0099177	1.40749e-05	0.999997	16	358	regulation of trans-synaptic signaling	BP	0.00876634
9904	GO:0044463	2.04807e-05	0.999993	28	906	cell projection part	CC	0.0119588
15706	GO:0120038	2.04807e-05	0.999993	28	906	plasma membrane bounded cell projection part	CC	0.0119588
4701	GO:0015837	2.20856e-05	0.999998	7	60	amine transport	BP	0.0125051
2296	GO:0005886	2.48391e-05	0.999989	49	2060	plasma membrane	CC	0.0136505
3240	GO:0008038	2.63575e-05	0.999999	5	33	neuron recognition	BP	0.0140712
1951	GO:0005102	2.76489e-05	0.999991	24	690	signaling receptor binding	MF	0.0143505
11703	GO:0051239	3.0385e-05	0.999988	39	1516	regulation of multicellular organismal process	BP	0.0148502
6557	GO:0031175	3.11131e-05	0.99999	23	726	neuron projection development	BP	0.0148502
11423	GO:0050789	3.17064e-05	0.999986	94	4934	regulation of biological process	BP	0.0148502
2098	GO:0005509	3.17906e-05	0.999993	13	255	calcium ion binding	MF	0.0148502
9402	GO:0043209	3.33182e-05	0.999993	13	193	myelin sheath	CC	0.0151842
14061	GO:0071944	3.44167e-05	0.999985	50	2146	cell periphery	CC	0.0153113
6294	GO:0030545	4.17703e-05	0.999994	9	99	receptor regulator activity	MF	0.0181506
11169	GO:0048666	4.36619e-05	0.999985	24	787	neuron development	BP	0.0183544
12980	GO:0061564	4.42039e-05	0.99999	14	331	axon development	BP	0.0183544
11427	GO:0050794	4.87551e-05	0.999978	90	4689	regulation of cellular process	BP	0.0198041
11434	GO:0050804	5.31521e-05	0.999987	15	357	modulation of chemical synaptic transmission	BP	0.0211308
13151	GO:0065007	5.86193e-05	0.999974	97	5205	biological regulation	BP	0.0228188
3060	GO:0007186	6.59146e-05	0.999986	12	233	G protein-coupled receptor signaling pathway	BP	0.0248965
9901	GO:0044456	6.7574e-05	0.999976	25	814	synapse part	CC	0.0248965
11214	GO:0048731	6.88619e-05	0.999968	50	2225	system development	BP	0.0248965
8971	GO:0042221	6.92864e-05	0.999969	44	1763	response to chemical	BP	0.0248965
6129	GO:0030182	8.1233e-05	0.99997	26	904	neuron differentiation	BP	0.0286385
11500	GO:0050896	8.95944e-05	0.999956	72	3511	response to stimulus	BP	0.0310013
11262	GO:0048856	9.72771e-05	0.999954	57	2661	anatomical structure development	BP	0.0330477
7445	GO:0032940	0.000120913	0.999962	19	537	secretion by cell	BP	0.0403439
11876	GO:0051588	0.0001345	0.99998	8	120	regulation of neurotransmitter transport	BP	0.0440901
15533	GO:0099569	0.00014014	0.999997	3	9	presynaptic cytoskeleton	CC	0.0451469
12044	GO:0051952	0.000144282	0.999986	6	57	regulation of amine transport	BP	0.0456935
6249	GO:0030426	0.000150283	0.999974	9	157	growth cone	CC	0.0466829
9399	GO:0043204	0.000152403	0.999981	7	81	perikaryon	CC	0.0466829
15707	GO:0120039	0.000156764	0.999955	16	476	plasma membrane bounded cell projection morphogenesis	BP	0.0467682
6250	GO:0030427	0.000157688	0.999973	9	158	site of polarized growth	CC	0.0467682
18088	GO:1990890	0.000162299	1	2	2	netrin receptor binding	MF	0.0473837
11264	GO:0048858	0.000168121	0.999951	16	478	cell projection morphogenesis	BP	0.0483284
11197	GO:0048699	0.000185819	0.999927	27	996	generation of neurons	BP	0.0526064
4692	GO:0015816	0.000211383	0.999996	3	8	glycine transport	BP	0.0589506
5940	GO:0022008	0.000217945	0.999912	28	1054	neurogenesis	BP	0.0598867
11074	GO:0048468	0.000237555	0.9999	31	1236	cell development	BP	0.0636464
17980	GO:1990502	0.00023844	0.999999	2	3	dense core granule maturation	BP	0.0636464
9374	GO:0043168	0.000244624	0.999889	38	1516	anion binding	MF	0.0643773
8772	GO:0038024	0.000253853	0.999987	4	30	cargo receptor activity	MF	0.0658783
11704	GO:0051240	0.000263543	0.999897	25	885	positive regulation of multicellular organismal process	BP	0.0674563
6248	GO:0030425	0.000270257	0.999914	17	507	dendrite	CC	0.0682399
14989	GO:0097447	0.000291003	0.999907	17	509	dendritic tree	CC	0.0724985
3148	GO:0007409	0.000295804	0.999926	12	308	axonogenesis	BP	0.072725
7477	GO:0032990	0.000308723	0.999905	16	495	cell part morphogenesis	BP	0.0749154
3114	GO:0007275	0.000314781	0.999843	52	2466	multicellular organism development	BP	0.0750269
7199	GO:0032502	0.000317213	0.999839	58	2828	developmental process	BP	0.0750269
12048	GO:0051956	0.000323719	0.999992	3	10	negative regulation of amino acid transport	BP	0.0756086
10785	GO:0046903	0.000336631	0.999884	19	579	secretion	BP	0.0763761
18570	GO:2001023	0.000338647	0.99996	6	64	regulation of response to drug	BP	0.0763761
15705	GO:0120036	0.00034484	0.999863	25	932	plasma membrane bounded cell projection organization	BP	0.0763761
16007	GO:1900923	0.000360237	1	2	2	regulation of glycine import across plasma membrane	BP	0.0763761
16008	GO:1900924	0.000360237	1	2	2	negative regulation of glycine import across plasma membrane	BP	0.0763761
3151	GO:0007413	0.000369576	0.999989	3	17	axonal fasciculation	BP	0.0763761
15622	GO:0106030	0.000369576	0.999989	3	17	neuron projection fasciculation	BP	0.0763761
9727	GO:0044057	0.000370799	0.999905	12	284	regulation of system process	BP	0.0763761
10060	GO:0045105	0.000371566	1	2	2	intermediate filament polymerization or depolymerization	BP	0.0763761
15461	GO:0099182	0.000371566	1	2	2	presynaptic intermediate filament cytoskeleton	CC	0.0763761
11006	GO:0048245	0.000376056	1	2	2	eosinophil chemotaxis	BP	0.0763761
14353	GO:0072677	0.000376056	1	2	2	eosinophil migration	BP	0.0763761
11244	GO:0048812	0.000383974	0.999884	15	466	neuron projection morphogenesis	BP	0.0771458
3261	GO:0008081	0.000392889	0.999964	5	48	phosphoric diester hydrolase activity	MF	0.0779172
4611	GO:0015464	0.000396154	0.999998	2	3	acetylcholine receptor activity	MF	0.0779172
8957	GO:0042166	0.00040255	0.999998	2	3	acetylcholine binding	MF	0.0783505
11665	GO:0051179	0.000413893	0.999786	64	3139	localization	BP	0.0797278
10933	GO:0048018	0.000420902	0.999937	7	82	receptor ligand activity	MF	0.0799921
11170	GO:0048667	0.000423827	0.999877	14	424	cell morphogenesis involved in neuron differentiation	BP	0.0799921
14926	GO:0097278	0.000446315	1	2	2	complement-dependent cytotoxicity	BP	0.0825683
16944	GO:1903659	0.000446315	1	2	2	regulation of complement-dependent cytotoxicity	BP	0.0825683
6812	GO:0031694	0.000451465	1	2	2	alpha-2A adrenergic receptor binding	MF	0.0827022
16883	GO:1903530	0.000470399	0.999855	15	409	regulation of secretion by cell	BP	0.085334
6043	GO:0030030	0.000490936	0.9998	25	949	cell projection organization	BP	0.0874084
14794	GO:0095500	0.000495868	0.999985	3	13	acetylcholine receptor signaling pathway	BP	0.0874084
17017	GO:1903831	0.000495868	0.999985	3	13	signal transduction involved in cellular response to ammonium ion	BP	0.0874084
4308	GO:0010976	0.000514737	0.999873	11	271	positive regulation of neuron projection development	BP	0.0898866
13075	GO:0061792	0.000540644	0.999997	2	4	secretory granule maturation	BP	0.0935364
4780	GO:0016020	0.000549304	0.999711	77	3899	membrane	CC	0.0941629
15229	GO:0098793	0.000559328	0.999825	15	419	presynapse	CC	0.0947462
9116	GO:0042562	0.000562849	0.999964	4	28	hormone binding	MF	0.0947462
15486	GO:0099513	0.000571969	0.999829	14	355	polymeric cytoskeletal fiber	CC	0.0954219
1114	GO:0003009	0.00058764	0.999981	3	13	skeletal muscle contraction	BP	0.0971686
3044	GO:0007165	0.0005979	0.999697	48	2252	signal transduction	BP	0.0973924
17564	GO:1905144	0.00060463	0.99998	3	15	response to acetylcholine	BP	0.0973924
17565	GO:1905145	0.00060463	0.99998	3	15	cellular response to acetylcholine	BP	0.0973924
3762	GO:0009306	0.000612421	0.999835	12	286	protein secretion	BP	0.0978042
10152	GO:0045298	0.000658626	0.999997	2	3	tubulin complex	CC	0.104292
10277	GO:0045666	0.000676115	0.999815	12	317	positive regulation of neuron differentiation	BP	0.106161
6313	GO:0030594	0.000753355	0.999946	4	37	neurotransmitter receptor activity	MF	0.117304
11584	GO:0051046	0.00076083	0.999754	15	428	regulation of secretion	BP	0.117488
3144	GO:0007399	0.000777441	0.999642	32	1360	nervous system development	BP	0.11907
7721	GO:0033693	0.000799514	0.999996	2	3	neurofilament bundle assembly	BP	0.120475
10062	GO:0045110	0.000799514	0.999996	2	3	intermediate filament bundle assembly	BP	0.120475
297	GO:0000904	0.000861644	0.999718	15	503	cell morphogenesis involved in differentiation	BP	0.128799
15485	GO:0099512	0.000891508	0.999696	16	459	supramolecular fiber	CC	0.131137
1962	GO:0005125	0.00089181	0.999935	4	25	cytokine activity	MF	0.131137
15412	GO:0099080	0.000905362	0.999691	16	461	supramolecular complex	CC	0.131137
15413	GO:0099081	0.000905362	0.999691	16	461	supramolecular polymer	CC	0.131137
5495	GO:0019233	0.000915681	0.999899	5	58	sensory perception of pain	BP	0.13126
8769	GO:0038007	0.000920263	0.99999	2	6	netrin-activated signaling pathway	BP	0.13126
6646	GO:0031346	0.000958736	0.999727	12	329	positive regulation of cell projection organization	BP	0.135103
1039	GO:0002790	0.000961666	0.999726	12	303	peptide secretion	BP	0.135103
12180	GO:0055002	0.00103142	0.999849	6	86	striated muscle cell development	BP	0.143821
3219	GO:0007626	0.00108125	0.999778	8	167	locomotory behavior	BP	0.149424
3062	GO:0007188	0.00108759	0.999875	5	58	adenylate cyclase-modulating G protein-coupled receptor signaling pathway	BP	0.149424
14956	GO:0097367	0.00110268	0.999491	30	1190	carbohydrate derivative binding	MF	0.15039
481	GO:0001664	0.00111742	0.9998	7	117	G protein-coupled receptor binding	MF	0.151297
6107	GO:0030154	0.00114167	0.999421	41	1910	cell differentiation	BP	0.153469
13152	GO:0065008	0.00116384	0.9994	44	2040	regulation of biological quality	BP	0.155331
10313	GO:0045744	0.00119657	0.999904	4	31	negative regulation of G protein-coupled receptor signaling pathway	BP	0.157998
11313	GO:0050433	0.0012092	0.999902	4	32	regulation of catecholamine secretion	BP	0.157998
15330	GO:0098937	0.00121605	0.999987	2	5	anterograde dendritic transport	BP	0.157998
11495	GO:0050890	0.00121764	0.999716	9	208	cognition	BP	0.157998
13311	GO:0070324	0.00122703	0.999992	2	3	thyroid hormone binding	MF	0.158118
3239	GO:0008037	0.00124466	0.999853	5	59	cell recognition	BP	0.159013
7411	GO:0032891	0.001251	0.999946	3	15	negative regulation of organic acid transport	BP	0.159013
3061	GO:0007187	0.00127709	0.999848	5	60	G protein-coupled receptor signaling pathway, coupled to cyclic nucleotide second messenger	BP	0.161232
15534	GO:0099571	0.00129243	0.999942	3	17	postsynaptic cytoskeleton	CC	0.162074
12045	GO:0051953	0.00130792	0.999942	3	15	negative regulation of amine transport	BP	0.162924
11409	GO:0050769	0.00133023	0.999584	13	381	positive regulation of neurogenesis	BP	0.164605
12179	GO:0055001	0.00145998	0.99977	6	94	muscle cell development	BP	0.179472
9685	GO:0043949	0.00152024	0.999869	4	33	regulation of cAMP-mediated signaling	BP	0.185657
11312	GO:0050432	0.00153029	0.999867	4	35	catecholamine secretion	BP	0.185672
1482	GO:0004114	0.00155213	0.999925	3	18	3',5'-cyclic-nucleotide phosphodiesterase activity	MF	0.187106
9201	GO:0042755	0.00156995	0.999926	3	15	eating behavior	BP	0.188042
16877	GO:1903522	0.00163156	0.999737	6	98	regulation of blood circulation	BP	0.194177
6547	GO:0031133	0.00165879	0.999978	2	5	regulation of axon diameter	BP	0.196167
6023	GO:0023061	0.00168382	0.999517	11	298	signal release	BP	0.197875
7026	GO:0032233	0.00169551	0.999847	4	40	positive regulation of actin filament bundle assembly	BP	0.198003
10437	GO:0045989	0.00173442	0.99998	2	4	positive regulation of striated muscle contraction	BP	0.201289
7476	GO:0032989	0.00181594	0.999274	19	731	cellular component morphogenesis	BP	0.208762
15447	GO:0099160	0.00182115	0.999979	2	4	postsynaptic intermediate filament cytoskeleton	CC	0.208762
15363	GO:0098981	0.00184196	0.999973	2	6	cholinergic synapse	CC	0.20986
3263	GO:0008088	0.00186504	0.999756	5	68	axo-dendritic transport	BP	0.211202
12285	GO:0060047	0.00190689	0.999683	6	100	heart contraction	BP	0.211483
7276	GO:0032634	0.0019128	0.999973	2	5	interleukin-5 production	BP	0.211483
7292	GO:0032656	0.0019128	0.999973	2	5	regulation of interleukin-13 production	BP	0.211483
7298	GO:0032674	0.0019128	0.999973	2	5	regulation of interleukin-5 production	BP	0.211483
16999	GO:1903792	0.00198512	0.999895	3	19	negative regulation of anion transport	BP	0.218189
1480	GO:0004112	0.00199815	0.999894	3	19	cyclic-nucleotide phosphodiesterase activity	MF	0.218336
11379	GO:0050710	0.00204088	0.999892	3	18	negative regulation of cytokine secretion	BP	0.221709
9816	GO:0044306	0.00210336	0.999578	7	135	neuron projection terminus	CC	0.226129
4194	GO:0010817	0.00210578	0.999421	10	247	regulation of hormone levels	BP	0.226129
9687	GO:0043951	0.00219914	0.99988	3	18	negative regulation of cAMP-mediated signaling	BP	0.234805
3197	GO:0007600	0.00222427	0.999488	8	176	sensory perception	BP	0.236139
11133	GO:0048588	0.00224167	0.999483	8	179	developmental cell growth	BP	0.236642
14473	GO:0089718	0.00231875	0.999871	3	19	amino acid import across plasma membrane	BP	0.242545
15230	GO:0098794	0.00232356	0.999127	16	560	postsynapse	CC	0.242545
3205	GO:0007611	0.00235219	0.999453	8	187	learning or memory	BP	0.244171
561	GO:0001818	0.00237716	0.999589	6	90	negative regulation of cytokine production	BP	0.245399
4735	GO:0015893	0.00242258	0.999579	6	94	drug transport	BP	0.248713
11407	GO:0050767	0.00245196	0.999045	17	613	regulation of neurogenesis	BP	0.24924
14983	GO:0097435	0.00245438	0.999176	13	379	supramolecular fiber organization	BP	0.24924
7402	GO:0032879	0.00250568	0.998729	34	1511	regulation of localization	BP	0.253074
14039	GO:0071901	0.00252879	0.999646	5	65	negative regulation of protein serine/threonine kinase activity	BP	0.254035
1120	GO:0003015	0.00256484	0.999547	6	105	heart process	BP	0.256278
4708	GO:0015850	0.00265448	0.999529	6	98	organic hydroxy compound transport	BP	0.262783
6478	GO:0031032	0.00265806	0.999526	6	113	actomyosin structure organization	BP	0.262783
3206	GO:0007612	0.00270079	0.999517	6	113	learning	BP	0.26467
12416	GO:0060284	0.00270585	0.998906	18	667	regulation of cell development	BP	0.26467
1927	GO:0005044	0.00271965	0.999955	2	5	scavenger receptor activity	MF	0.26467
3111	GO:0007271	0.00275586	0.999945	2	8	synaptic transmission, cholinergic	BP	0.266805
1992	GO:0005179	0.00281987	0.999837	3	15	hormone activity	MF	0.271594
7268	GO:0032616	0.00286764	0.999946	2	6	interleukin-13 production	BP	0.274779
5689	GO:0019935	0.00292128	0.999575	5	73	cyclic-nucleotide-mediated signaling	BP	0.276591
11877	GO:0051589	0.00294018	0.99982	3	21	negative regulation of neurotransmitter transport	BP	0.276591
2925	GO:0006928	0.00294478	0.998669	23	969	movement of cell or subcellular component	BP	0.276591
4128	GO:0010720	0.00295447	0.998985	13	415	positive regulation of cell development	BP	0.276591
12312	GO:0060078	0.00296056	0.999567	5	79	regulation of postsynaptic membrane potential	BP	0.276591
12963	GO:0061517	0.00299957	0.999947	2	5	macrophage proliferation	BP	0.277461
12964	GO:0061518	0.00299957	0.999947	2	5	microglial cell proliferation	BP	0.277461
3222	GO:0007631	0.00307611	0.999672	4	43	feeding behavior	BP	0.283139
2930	GO:0006935	0.00310381	0.999166	9	243	chemotaxis	BP	0.284288
3891	GO:0009914	0.00322572	0.99921	8	183	hormone transport	BP	0.292679
12036	GO:0051937	0.00323436	0.999651	4	43	catecholamine transport	BP	0.292679
4625	GO:0015643	0.00326622	0.99994	2	5	toxic substance binding	MF	0.292679
12054	GO:0051962	0.0032808	0.998859	13	418	positive regulation of nervous system development	BP	0.292679
599	GO:0001871	0.00329191	0.999934	2	6	pattern binding	MF	0.292679
6169	GO:0030247	0.00329191	0.999934	2	6	polysaccharide binding	MF	0.292679
4307	GO:0010975	0.00330507	0.998849	13	438	regulation of neuron projection development	BP	0.292679
9019	GO:0042330	0.00332399	0.999098	9	246	taxis	BP	0.292966
3845	GO:0009725	0.00340538	0.998867	12	357	response to hormone	BP	0.29873
7410	GO:0032890	0.00346794	0.999619	4	42	regulation of organic acid transport	BP	0.302797
10225	GO:0045595	0.00352596	0.998356	24	997	regulation of cell differentiation	BP	0.306431
628	GO:0001919	0.00363779	0.999758	3	22	regulation of receptor recycling	BP	0.313372
16175	GO:1901570	0.00363938	0.999762	3	19	fatty acid derivative biosynthetic process	BP	0.313372
11487	GO:0050879	0.00370266	0.999748	3	26	multicellular organismal movement	BP	0.315031
11489	GO:0050881	0.00370266	0.999748	3	26	musculoskeletal movement	BP	0.315031
13346	GO:0070405	0.00371978	0.999749	3	24	ammonium ion binding	MF	0.315031
6018	GO:0023051	0.00372608	0.998028	36	1693	regulation of signaling	BP	0.315031
6972	GO:0032103	0.0037535	0.999284	6	105	positive regulation of response to external stimulus	BP	0.31592
7230	GO:0032555	0.00383509	0.998149	26	1070	purine ribonucleotide binding	MF	0.321339
9337	GO:0043090	0.00389881	0.999733	3	23	amino acid import	BP	0.32522
15373	GO:0099003	0.00396886	0.998993	8	196	vesicle-mediated transport in synapse	BP	0.329592
13709	GO:0071242	0.00401385	0.999717	3	29	cellular response to ammonium ion	BP	0.331317
12298	GO:0060060	0.0040373	1	1	1	post-embryonic retina morphogenesis in camera-type eye	BP	0.331317
1867	GO:0004867	0.00404283	0.999725	3	19	serine-type endopeptidase inhibitor activity	MF	0.331317
11269	GO:0048869	0.00414322	0.997726	41	2028	cellular developmental process	BP	0.337763
10227	GO:0045597	0.00417607	0.998333	16	573	positive regulation of cell differentiation	BP	0.337763
9092	GO:0042493	0.00420205	0.998496	13	397	response to drug	BP	0.337763
3066	GO:0007193	0.00420884	0.999705	3	22	adenylate cyclase-inhibiting G protein-coupled receptor signaling pathway	BP	0.337763
2853	GO:0006810	0.00424078	0.997593	49	2395	transport	BP	0.337763
3190	GO:0007585	0.00426053	0.999694	3	28	respiratory gaseous exchange	BP	0.337763
3229	GO:0008016	0.00426322	0.99932	5	83	regulation of heart contraction	BP	0.337763
11699	GO:0051234	0.0042761	0.997565	50	2453	establishment of localization	BP	0.337763
2973	GO:0007010	0.00431646	0.99813	19	733	cytoskeleton organization	BP	0.337763
4355	GO:0014046	0.00432033	0.999691	3	25	dopamine secretion	BP	0.337763
4367	GO:0014059	0.00432033	0.999691	3	25	regulation of dopamine secretion	BP	0.337763
7228	GO:0032553	0.0043739	0.997867	26	1079	ribonucleotide binding	MF	0.339116
11344	GO:0050663	0.00437969	0.999299	5	75	cytokine secretion	BP	0.339116
5256	GO:0017076	0.00439733	0.997855	26	1078	purine nucleotide binding	MF	0.339116
3228	GO:0008015	0.00441024	0.998861	8	197	blood circulation	BP	0.339116
6058	GO:0030054	0.00446966	0.998149	17	671	cell junction	CC	0.342277
17211	GO:1904315	0.00461363	0.999658	3	29	transmitter-gated ion channel activity involved in regulation of postsynaptic membrane potential	MF	0.350512
9335	GO:0043086	0.00461472	0.998406	12	335	negative regulation of catalytic activity	BP	0.350512
11870	GO:0051581	0.00467603	0.999888	2	6	negative regulation of neurotransmitter uptake	BP	0.353731
17073	GO:1903959	0.00473881	0.999652	3	23	regulation of anion transmembrane transport	BP	0.357035
15220	GO:0098772	0.00478849	0.99782	21	786	molecular function regulator	MF	0.35803
15177	GO:0098685	0.00480845	0.999207	5	96	Schaffer collateral - CA1 synapse	CC	0.35803
10797	GO:0046928	0.0048095	0.999207	5	94	regulation of neurotransmitter secretion	BP	0.35803
15501	GO:0099529	0.00492254	0.999625	3	30	neurotransmitter receptor activity involved in regulation of postsynaptic membrane potential	MF	0.364991
11939	GO:0051716	0.00501238	0.99707	57	2993	cellular response to stimulus	BP	0.369317
9654	GO:0043679	0.00503215	0.998978	6	119	axon terminus	CC	0.369317
5984	GO:0022824	0.00505995	0.999611	3	30	transmitter-gated ion channel activity	MF	0.369317
5988	GO:0022835	0.00505995	0.999611	3	30	transmitter-gated channel activity	MF	0.369317
4684	GO:0015804	0.00509831	0.999614	3	24	neutral amino acid transport	BP	0.370669
11587	GO:0051049	0.00524853	0.997435	25	1039	regulation of transport	BP	0.379692
1118	GO:0003013	0.00527174	0.998597	8	202	circulatory system process	BP	0.379692
8904	GO:0042056	0.00528338	0.999865	2	6	chemoattractant activity	MF	0.379692
15346	GO:0098960	0.00545244	0.999568	3	32	postsynaptic neurotransmitter receptor activity	MF	0.389949
13915	GO:0071621	0.00546784	0.999577	3	23	granulocyte chemotaxis	BP	0.389949
6470	GO:0031012	0.00558803	0.998658	7	155	extracellular matrix	CC	0.396548
1483	GO:0004115	0.00560282	0.999834	2	9	3',5'-cyclic-AMP phosphodiesterase activity	MF	0.396548
16462	GO:1902475	0.00571225	0.99955	3	24	L-alpha-amino acid transmembrane transport	BP	0.402767
3109	GO:0007269	0.00580509	0.998782	6	135	neurotransmitter secretion	BP	0.407775
15574	GO:0099643	0.00594534	0.998746	6	136	signal release from synapse	BP	0.414063
4173	GO:0010770	0.00595074	0.998744	6	137	positive regulation of cell morphogenesis involved in differentiation	BP	0.414063
2094	GO:0005501	0.00596109	0.999822	2	8	retinoid binding	MF	0.414063
2662	GO:0006531	0.00614819	0.99983	2	6	aspartate metabolic process	BP	0.425478
15369	GO:0098992	0.00621422	0.999801	2	10	neuronal dense core vesicle	CC	0.42846
12314	GO:0060080	0.00626675	0.999792	2	12	inhibitory postsynaptic potential	BP	0.429469
6164	GO:0030239	0.00627482	0.99948	3	29	myofibril assembly	BP	0.429469
3839	GO:0009653	0.00637181	0.996721	28	1342	anatomical structure morphogenesis	BP	0.432182
15638	GO:0106072	0.00638317	0.999803	2	8	negative regulation of adenylate cyclase-activating G protein-coupled receptor signaling pathway	BP	0.432182
15328	GO:0098935	0.00638385	0.999797	2	9	dendritic transport	BP	0.432182
5299	GO:0017158	0.00650441	0.998847	5	97	regulation of calcium ion-dependent exocytosis	BP	0.438754
601	GO:0001881	0.00667451	0.999435	3	29	receptor recycling	BP	0.448434
15478	GO:0099503	0.0066959	0.997695	11	296	secretory vesicle	CC	0.448434
15348	GO:0098962	0.00680647	0.999768	2	11	regulation of postsynaptic neurotransmitter receptor activity	BP	0.45421
13136	GO:0062023	0.00685866	0.998513	6	124	collagen-containing extracellular matrix	CC	0.454517
2009	GO:0005230	0.00688114	0.999407	3	32	extracellular ligand-gated ion channel activity	MF	0.454517
4705	GO:0015844	0.00688404	0.999071	4	51	monoamine transport	BP	0.454517
6782	GO:0031644	0.0069469	0.99875	5	95	regulation of neurological system process	BP	0.457052
17650	GO:1905413	0.00703327	1	1	1	regulation of dense core granule exocytosis	BP	0.460881
15479	GO:0099504	0.00706993	0.998222	7	177	synaptic vesicle cycle	BP	0.460881
12047	GO:0051955	0.00707909	0.999389	3	28	regulation of amino acid transport	BP	0.460881
15206	GO:0098742	0.00713814	0.998705	5	99	cell-cell adhesion via plasma-membrane adhesion molecules	BP	0.463112
10275	GO:0045664	0.0072181	0.997128	14	522	regulation of neuron differentiation	BP	0.466514
13446	GO:0070593	0.00725264	0.999754	2	9	dendrite self-avoidance	BP	0.466514
1866	GO:0004866	0.00737006	0.998992	4	46	endopeptidase inhibitor activity	MF	0.466514
6243	GO:0030414	0.00737006	0.998992	4	46	peptidase inhibitor activity	MF	0.466514
12052	GO:0051960	0.00738784	0.996776	17	678	regulation of nervous system development	BP	0.466514
414	GO:0001516	0.00739033	0.999753	2	8	prostaglandin biosynthetic process	BP	0.466514
10591	GO:0046457	0.00739033	0.999753	2	8	prostanoid biosynthetic process	BP	0.466514
11457	GO:0050840	0.00740479	0.999352	3	27	extracellular matrix binding	MF	0.466514
7217	GO:0032536	0.00741528	0.999745	2	9	regulation of cell projection size	BP	0.466514
10061	GO:0045109	0.00745164	0.99975	2	8	intermediate filament organization	BP	0.467228
15529	GO:0099565	0.00755513	0.998943	4	65	chemical synaptic transmission, postsynaptic	BP	0.471643
14007	GO:0071855	0.00758103	0.999744	2	8	neuropeptide receptor binding	MF	0.471643
8868	GO:0040011	0.00759777	0.996451	20	862	locomotion	BP	0.471643
5687	GO:0019933	0.00764894	0.99893	4	59	cAMP-mediated signaling	BP	0.473247
14822	GO:0097060	0.00787234	0.997375	10	354	synaptic membrane	CC	0.485461
16672	GO:1903048	0.00797284	1	1	1	regulation of acetylcholine-gated cation channel activity	BP	0.490041
6767	GO:0031623	0.00807325	0.998498	5	86	receptor internalization	BP	0.493685
3293	GO:0008150	0.00808497	1	130	8222	biological_process	BP	0.493685
3998	GO:0010466	0.00812037	0.998494	5	75	negative regulation of peptidase activity	BP	0.494232
693	GO:0002021	0.0083257	0.99969	2	10	response to dietary excess	BP	0.503337
2100	GO:0005515	0.00832713	0.99498	82	4649	protein binding	MF	0.503337
4295	GO:0010958	0.00835079	0.999703	2	8	regulation of amino acid import across plasma membrane	BP	0.503337
2854	GO:0006811	0.00839889	0.996116	19	749	ion transport	BP	0.504609
6099	GO:0030141	0.00845058	0.99781	7	146	secretory granule	CC	0.506087
4722	GO:0015872	0.00853439	0.999204	3	32	dopamine transport	BP	0.508645
2293	GO:0005883	0.00855132	0.999684	2	9	neurofilament	CC	0.508645
6760	GO:0031594	0.00857496	0.998756	4	65	neuromuscular junction	CC	0.508645
9903	GO:0044459	0.00864673	0.995645	24	1100	plasma membrane part	CC	0.511279
2287	GO:0005874	0.00876727	0.997232	9	250	microtubule	CC	0.516771
15571	GO:0099640	0.00881292	0.999644	2	14	axo-dendritic protein transport	BP	0.517828
6774	GO:0031630	0.00887598	0.999658	2	10	regulation of synaptic vesicle fusion to presynaptic active zone membrane	BP	0.51981
8389	GO:0035639	0.00890305	0.995505	24	1030	purine ribonucleoside triphosphate binding	MF	0.51981
11104	GO:0048523	0.00893039	0.994705	48	2442	negative regulation of cellular process	BP	0.51981
15127	GO:0098552	0.00895793	0.997389	8	206	side of membrane	CC	0.51981
5969	GO:0022610	0.00902034	0.996312	14	554	biological adhesion	BP	0.521811
75	GO:0000166	0.00911345	0.995174	28	1218	nucleotide binding	MF	0.522352
16093	GO:1901265	0.00911345	0.995174	28	1218	nucleoside phosphate binding	MF	0.522352
296	GO:0000902	0.00913038	0.996026	16	680	cell morphogenesis	BP	0.522352
7024	GO:0032231	0.0091415	0.998648	4	66	regulation of actin filament bundle assembly	BP	0.522352
4646	GO:0015696	0.00929228	0.998626	4	58	ammonium transport	BP	0.529348
15704	GO:0120035	0.00941718	0.996131	14	532	regulation of plasma membrane bounded cell projection organization	BP	0.53365
10319	GO:0045761	0.00942492	0.999609	2	13	regulation of adenylate cyclase activity	BP	0.53365
8592	GO:0036094	0.00955555	0.994782	31	1383	small molecule binding	MF	0.539412
5670	GO:0019896	0.00965913	0.999604	2	11	axonal transport of mitochondrion	BP	0.543617
10407	GO:0045933	0.00972246	0.999607	2	10	positive regulation of muscle contraction	BP	0.545103
9298	GO:0043008	0.00977077	0.999604	2	10	ATP-dependent protein binding	MF	0.545103
3909	GO:0009986	0.0097978	0.99663	10	309	cell surface	CC	0.545103
7308	GO:0032692	0.00980224	0.999611	2	9	negative regulation of interleukin-1 production	BP	0.545103
15636	GO:0106070	0.00983254	0.9996	2	10	regulation of adenylate cyclase-activating G protein-coupled receptor signaling pathway	BP	0.545166
11611	GO:0051094	0.00992105	0.995428	18	745	positive regulation of developmental process	BP	0.548446
2283	GO:0005865	0.0100135	0.999576	2	12	striated muscle thin filament	CC	0.551654
15549	GO:0099601	0.0100381	0.998993	3	41	regulation of neurotransmitter receptor activity	BP	0.551654
12290	GO:0060052	0.0100993	0.999584	2	10	neurofilament cytoskeleton organization	BP	0.553387
6644	GO:0031344	0.0101457	0.995793	14	536	regulation of cell projection organization	BP	0.554304
10368	GO:0045861	0.0101922	0.997261	7	150	negative regulation of proteolysis	BP	0.555222
4091	GO:0010646	0.010233	0.994255	34	1676	regulation of cell communication	BP	0.555826
10770	GO:0046879	0.0102953	0.997219	7	179	hormone secretion	BP	0.556003
15978	GO:1900452	0.0102958	0.999549	2	14	regulation of long-term synaptic depression	BP	0.556003
105	GO:0000246	0.0103975	1	1	1	delta24(24-1) sterol reductase activity	MF	0.557568
11331	GO:0050614	0.0103975	1	1	1	delta24-sterol reductase activity	MF	0.557568
9740	GO:0044092	0.0104143	0.995534	15	514	negative regulation of molecular function	BP	0.557568
5679	GO:0019905	0.010457	0.998394	4	64	syntaxin binding	MF	0.558101
16998	GO:1903789	0.0104881	0.999568	2	9	regulation of amino acid transmembrane transport	BP	0.558101
15357	GO:0098971	0.0105325	0.999972	1	2	anterograde dendritic transport of neurotransmitter receptor complex	BP	0.558101
9068	GO:0042447	0.0105556	0.999555	2	10	hormone catabolic process	BP	0.558101
3383	GO:0008306	0.0105736	0.998369	4	66	associative learning	BP	0.558101
17074	GO:1903960	0.0107854	0.999532	2	11	negative regulation of anion transmembrane transport	BP	0.567677
11209	GO:0048713	0.0108278	0.998903	3	30	regulation of oligodendrocyte differentiation	BP	0.568309
15031	GO:0097530	0.0108601	0.998901	3	29	granulocyte migration	BP	0.568404
4172	GO:0010769	0.010958	0.996682	8	253	regulation of cell morphogenesis involved in differentiation	BP	0.571929
2935	GO:0006941	0.0110034	0.998278	4	71	striated muscle contraction	BP	0.572401
11905	GO:0051646	0.0110283	0.998862	3	36	mitochondrion localization	BP	0.572401
13621	GO:0070997	0.0112481	0.996303	9	249	neuron death	BP	0.580835
12825	GO:0061052	0.011273	0.999518	2	9	negative regulation of cell growth involved in cardiac muscle cell development	BP	0.580835
11412	GO:0050772	0.0112958	0.998214	4	77	positive regulation of axonogenesis	BP	0.580835
11376	GO:0050707	0.0113152	0.998224	4	61	regulation of cytokine secretion	BP	0.580835
12855	GO:0061135	0.0115193	0.998197	4	51	endopeptidase regulator activity	MF	0.589693
14870	GO:0097164	0.0115716	0.997652	5	83	ammonium ion metabolic process	BP	0.590752
10886	GO:0047555	0.0118198	0.999455	2	12	3',5'-cyclic-GMP phosphodiesterase activity	MF	0.601279
8999	GO:0042288	0.0118422	0.999481	2	9	MHC class I protein binding	MF	0.601279
6301	GO:0030552	0.0119524	0.999433	2	14	cAMP binding	MF	0.605234
10330	GO:0045780	0.0120416	0.999432	2	13	positive regulation of bone resorption	BP	0.606464
10759	GO:0046852	0.0120416	0.999432	2	13	positive regulation of bone remodeling	BP	0.606464
7105	GO:0032370	0.012112	0.998721	3	30	positive regulation of lipid transport	BP	0.606737
2936	GO:0006942	0.0121348	0.998701	3	37	regulation of striated muscle contraction	BP	0.606737
11835	GO:0051496	0.0121445	0.998702	3	36	positive regulation of stress fiber assembly	BP	0.606737
9373	GO:0043167	0.0123284	0.992425	54	2886	ion binding	MF	0.612654
9733	GO:0044070	0.0123486	0.99801	4	63	regulation of anion transport	BP	0.612654
8688	GO:0036379	0.0123613	0.999409	2	13	myofilament	CC	0.612654
2109	GO:0005525	0.012684	0.995755	9	225	GTP binding	MF	0.62318
10406	GO:0045932	0.0127765	0.999373	2	14	negative regulation of muscle contraction	BP	0.62318
10590	GO:0046456	0.0128582	0.999398	2	10	icosanoid biosynthetic process	BP	0.62318
3149	GO:0007411	0.0128614	0.99729	5	131	axon guidance	BP	0.62318
11100	GO:0048519	0.0128868	0.992109	51	2674	negative regulation of biological process	BP	0.62318
3910	GO:0009987	0.0128977	0.993518	115	6942	cellular process	BP	0.62318
741	GO:0002086	0.0129072	1	1	1	diaphragm contraction	BP	0.62318
1675	GO:0004558	0.0129072	1	1	1	alpha-1,4-glucosidase activity	MF	0.62318
7160	GO:0032450	0.0129072	1	1	1	maltose alpha-glucosidase activity	MF	0.62318
9384	GO:0043181	0.0129072	1	1	1	vacuolar sequestering	BP	0.62318
9332	GO:0043083	0.0130359	0.999353	2	14	synaptic cleft	CC	0.627774
5996	GO:0022848	0.0135111	0.999954	1	2	acetylcholine-gated cation-selective channel activity	MF	0.644631
15011	GO:0097485	0.0136332	0.997085	5	132	neuron projection guidance	BP	0.644631
9344	GO:0043112	0.0136682	0.996558	6	137	receptor metabolic process	BP	0.644631
7311	GO:0032696	0.0137839	1	1	1	negative regulation of interleukin-13 production	BP	0.644631
7316	GO:0032714	0.0137839	1	1	1	negative regulation of interleukin-5 production	BP	0.644631
18441	GO:2000663	0.0137839	1	1	1	negative regulation of interleukin-5 secretion	BP	0.644631
18444	GO:2000666	0.0137839	1	1	1	negative regulation of interleukin-13 secretion	BP	0.644631
18623	GO:2001180	0.0137839	1	1	1	negative regulation of interleukin-10 secretion	BP	0.644631
7191	GO:0032487	0.0138285	1	1	1	regulation of Rap protein signal transduction	BP	0.644631
17011	GO:1903825	0.0138292	0.997698	4	61	organic acid transmembrane transport	BP	0.644631
17531	GO:1905039	0.0138292	0.997698	4	61	carboxylic acid transmembrane transport	BP	0.644631
1386	GO:0003924	0.0138364	0.995652	8	189	GTPase activity	MF	0.644631
5642	GO:0019840	0.0139066	0.999311	2	11	isoprenoid binding	MF	0.644631
8941	GO:0042133	0.0139698	0.997665	4	63	neurotransmitter metabolic process	BP	0.644631
407	GO:0001504	0.0139717	0.998432	3	34	neurotransmitter uptake	BP	0.644631
15166	GO:0098657	0.0139729	0.994399	12	427	import into cell	BP	0.644631
3265	GO:0008090	0.0140122	0.999255	2	19	retrograde axonal transport	BP	0.644631
11560	GO:0051017	0.0140415	0.996988	5	109	actin filament bundle assembly	BP	0.644631
12981	GO:0061572	0.0140415	0.996988	5	109	actin filament bundle organization	BP	0.644631
11643	GO:0051146	0.0141723	0.996399	6	145	striated muscle cell differentiation	BP	0.645898
13922	GO:0071634	0.0142124	0.999262	2	14	regulation of transforming growth factor beta production	BP	0.645898
18126	GO:2000026	0.014262	0.992577	23	1070	regulation of multicellular organismal development	BP	0.645898
15260	GO:0098840	0.0143169	0.999238	2	17	protein transport along microtubule	BP	0.645898
15429	GO:0099118	0.0143169	0.999238	2	17	microtubule-based protein transport	BP	0.645898
13850	GO:0071498	0.0143384	0.999259	2	13	cellular response to fluid shear stress	BP	0.645898
2788	GO:0006692	0.0143456	0.999267	2	12	prostanoid metabolic process	BP	0.645898
2789	GO:0006693	0.0143456	0.999267	2	12	prostaglandin metabolic process	BP	0.645898
16884	GO:1903531	0.0144367	0.996886	5	103	negative regulation of secretion by cell	BP	0.64723
17383	GO:1904692	0.0144445	1	1	1	positive regulation of type B pancreatic cell proliferation	BP	0.64723
17856	GO:1990031	0.0145516	1	1	1	pinceau fiber	CC	0.650468
16781	GO:1903305	0.0146023	0.996834	5	114	regulation of regulated secretory pathway	BP	0.651179
10348	GO:0045823	0.0149097	0.999223	2	12	positive regulation of heart contraction	BP	0.663305
9170	GO:0042692	0.0150496	0.995618	7	191	muscle cell differentiation	BP	0.665885
2878	GO:0006855	0.0150955	0.998253	3	35	drug transmembrane transport	BP	0.665885
13906	GO:0071604	0.0151313	0.999182	2	15	transforming growth factor beta production	BP	0.665885
7225	GO:0032550	0.015272	0.994728	9	231	purine ribonucleoside binding	MF	0.665885
4388	GO:0014724	0.0152884	1	1	1	regulation of twitch skeletal muscle contraction	BP	0.665885
6697	GO:0031446	0.0152884	1	1	1	regulation of fast-twitch skeletal muscle fiber contraction	BP	0.665885
6698	GO:0031448	0.0152884	1	1	1	positive regulation of fast-twitch skeletal muscle fiber contraction	BP	0.665885
11915	GO:0051659	0.0152884	1	1	1	maintenance of mitochondrion location	BP	0.665885
14507	GO:0090076	0.0152884	1	1	1	relaxation of skeletal muscle	BP	0.665885
3363	GO:0008277	0.0153319	0.997356	4	70	regulation of G protein-coupled receptor signaling pathway	BP	0.666224
11378	GO:0050709	0.0155318	0.997314	4	68	negative regulation of protein secretion	BP	0.673344
15662	GO:0110021	0.015806	0.999938	1	2	cardiac muscle myoblast proliferation	BP	0.680494
15663	GO:0110022	0.015806	0.999938	1	2	regulation of cardiac muscle myoblast proliferation	BP	0.680494
15664	GO:0110024	0.015806	0.999938	1	2	positive regulation of cardiac muscle myoblast proliferation	BP	0.680494
603	GO:0001883	0.0158493	0.994494	9	233	purine nucleoside binding	MF	0.680793
3503	GO:0008542	0.0159088	0.998099	3	45	visual learning	BP	0.681778
560	GO:0001817	0.0160125	0.994818	8	231	regulation of cytokine production	BP	0.684655
5419	GO:0019001	0.0160944	0.994393	9	235	guanyl nucleotide binding	MF	0.68502
7236	GO:0032561	0.0160944	0.994393	9	235	guanyl ribonucleotide binding	MF	0.68502
6800	GO:0031673	0.0161768	0.999935	1	2	H zone	CC	0.686961
12854	GO:0061134	0.0163138	0.997154	4	58	peptidase regulator activity	MF	0.691208
2908	GO:0006898	0.0164586	0.995679	6	144	receptor-mediated endocytosis	BP	0.69445
6597	GO:0031279	0.0164646	0.999057	2	17	regulation of cyclase activity	BP	0.69445
7224	GO:0032549	0.016588	0.994192	9	236	ribonucleoside binding	MF	0.697744
2300	GO:0005892	0.0166174	0.999908	1	3	acetylcholine-gated channel complex	CC	0.697744
2977	GO:0007017	0.0166893	0.993143	12	432	microtubule-based process	BP	0.699193
15566	GO:0099634	0.0169081	0.996977	4	90	postsynaptic specialization membrane	CC	0.706773
2745	GO:0006636	0.0171592	0.999016	2	14	unsaturated fatty acid biosynthetic process	BP	0.711107
13568	GO:0070887	0.0172253	0.990369	28	1309	cellular response to chemical stimulus	BP	0.711107
543	GO:0001774	0.0174199	0.998993	2	14	microglial cell activation	BP	0.711107
819	GO:0002269	0.0174199	0.998993	2	14	leukocyte activation involved in inflammatory response	BP	0.711107
15165	GO:0098656	0.017464	0.996048	5	103	anion transmembrane transport	BP	0.711107
16173	GO:1901568	0.0176428	0.99784	3	34	fatty acid derivative metabolic process	BP	0.711107
1041	GO:0002792	0.0177179	0.996809	4	71	negative regulation of peptide secretion	BP	0.711107
3223	GO:0007632	0.0178953	0.997761	3	47	visual behavior	BP	0.711107
1976	GO:0005153	0.0179137	1	1	1	interleukin-8 receptor binding	MF	0.711107
6828	GO:0031737	0.0179137	1	1	1	CX3C chemokine receptor binding	MF	0.711107
7287	GO:0032650	0.0179137	1	1	1	regulation of interleukin-1 alpha production	BP	0.711107
7306	GO:0032690	0.0179137	1	1	1	negative regulation of interleukin-1 alpha production	BP	0.711107
10125	GO:0045237	0.0179137	1	1	1	CXCR1 chemokine receptor binding	MF	0.711107
11504	GO:0050902	0.0179137	1	1	1	leukocyte adhesive activation	BP	0.711107
11579	GO:0051040	0.0179137	1	1	1	regulation of calcium-independent cell-cell adhesion	BP	0.711107
11580	GO:0051041	0.0179137	1	1	1	positive regulation of calcium-independent cell-cell adhesion	BP	0.711107
15678	GO:0110088	0.0179137	1	1	1	hippocampal neuron apoptotic process	BP	0.711107
15679	GO:0110089	0.0179137	1	1	1	regulation of hippocampal neuron apoptotic process	BP	0.711107
15680	GO:0110091	0.0179137	1	1	1	negative regulation of hippocampal neuron apoptotic process	BP	0.711107
15351	GO:0098965	0.0180697	1	1	1	extracellular matrix of synaptic cleft	CC	0.711107
8998	GO:0042287	0.0182935	0.998937	2	12	MHC protein binding	MF	0.711107
5298	GO:0017157	0.0183472	0.995057	6	158	regulation of exocytosis	BP	0.711107
9876	GO:0044425	0.018453	0.988376	53	2780	membrane part	CC	0.711107
778	GO:0002174	0.0184565	1	1	1	mammary stem cell proliferation	BP	0.711107
17371	GO:1904672	0.0184565	1	1	1	regulation of somatic stem cell population maintenance	BP	0.711107
17372	GO:1904674	0.0184565	1	1	1	positive regulation of somatic stem cell population maintenance	BP	0.711107
17373	GO:1904675	0.0184565	1	1	1	regulation of somatic stem cell division	BP	0.711107
17374	GO:1904677	0.0184565	1	1	1	positive regulation of somatic stem cell division	BP	0.711107
18151	GO:2000101	0.0184565	1	1	1	regulation of mammary stem cell proliferation	BP	0.711107
18152	GO:2000103	0.0184565	1	1	1	positive regulation of mammary stem cell proliferation	BP	0.711107
17845	GO:1905954	0.0184789	0.99769	3	36	positive regulation of lipid localization	BP	0.711107
602	GO:0001882	0.0184932	0.993403	9	241	nucleoside binding	MF	0.711107
1797	GO:0004743	0.0185051	1	1	1	pyruvate kinase activity	MF	0.711107
16602	GO:1902912	0.0185051	1	1	1	pyruvate kinase complex	CC	0.711107
4006	GO:0010496	0.0185326	1	1	1	intercellular transport	BP	0.711107
15677	GO:0110077	0.0185326	1	1	1	vesicle-mediated intercellular transport	BP	0.711107
4685	GO:0015807	0.0185469	0.997672	3	38	L-amino acid transport	BP	0.711107
4975	GO:0016462	0.0186665	0.991649	14	518	pyrophosphatase activity	MF	0.711107
15464	GO:0099186	0.0187259	0.99884	2	19	structural constituent of postsynapse	MF	0.711107
1661	GO:0004528	0.0188145	1	1	1	phosphodiesterase I activity	MF	0.711107
14021	GO:0071877	0.0188406	1	1	1	regulation of adenylate cyclase-inhibiting adrenergic receptor signaling pathway	BP	0.711107
14465	GO:0086096	0.0188406	1	1	1	adenylate cyclase-inhibiting adrenergic receptor signaling pathway involved in heart process	BP	0.711107
15782	GO:0140193	0.0188406	1	1	1	regulation of adenylate cyclase-inhibiting adrenergic receptor signaling pathway involved in heart process	BP	0.711107
15783	GO:0140194	0.0188406	1	1	1	negative regulation of adenylate cyclase-inhibiting adrenergic receptor signaling pathway involved in heart process	BP	0.711107
18467	GO:2000726	0.0190576	0.998856	2	13	negative regulation of cardiac muscle cell differentiation	BP	0.711107
5297	GO:0017156	0.0192023	0.995531	5	124	calcium ion regulated exocytosis	BP	0.711107
8353	GO:0035579	0.0192241	1	1	1	specific granule membrane	CC	0.711107
13525	GO:0070821	0.0192241	1	1	1	tertiary granule membrane	CC	0.711107
5141	GO:0016817	0.0195045	0.991224	14	520	hydrolase activity, acting on acid anhydrides	MF	0.711107
5142	GO:0016818	0.0195045	0.991224	14	520	hydrolase activity, acting on acid anhydrides, in phosphorus-containing anhydrides	MF	0.711107
2978	GO:0007018	0.0196003	0.994643	6	156	microtubule-based movement	BP	0.711107
1115	GO:0003010	0.0196129	0.999904	1	2	voluntary skeletal muscle contraction	BP	0.711107
4386	GO:0014721	0.0196129	0.999904	1	2	twitch skeletal muscle contraction	BP	0.711107
6695	GO:0031443	0.0196129	0.999904	1	2	fast-twitch skeletal muscle fiber contraction	BP	0.711107
1536	GO:0004310	0.0196824	1	1	1	farnesyl-diphosphate farnesyltransferase activity	MF	0.711107
2792	GO:0006696	0.0196824	1	1	1	ergosterol biosynthetic process	BP	0.711107
3325	GO:0008204	0.0196824	1	1	1	ergosterol metabolic process	BP	0.711107
12072	GO:0051996	0.0196824	1	1	1	squalene synthase activity	MF	0.711107
11586	GO:0051048	0.0197178	0.995391	5	111	negative regulation of secretion	BP	0.711107
3034	GO:0007155	0.0200818	0.991205	13	553	cell adhesion	BP	0.711107
8160	GO:0035095	0.0202038	0.999864	1	3	behavioral response to nicotine	BP	0.711107
11761	GO:0051339	0.0202745	0.998703	2	17	regulation of lyase activity	BP	0.711107
15248	GO:0098817	0.0203551	1	1	1	evoked excitatory postsynaptic potential	BP	0.711107
6312	GO:0030593	0.0205997	0.998688	2	15	neutrophil chemotaxis	BP	0.711107
16072	GO:1901215	0.0206142	0.994308	6	147	negative regulation of neuron death	BP	0.711107
17590	GO:1905208	0.020836	0.998676	2	14	negative regulation of cardiocyte differentiation	BP	0.711107
1050	GO:0002826	0.0208666	1	1	1	negative regulation of T-helper 1 type immune response	BP	0.711107
11705	GO:0051241	0.0208953	0.99024	15	600	negative regulation of multicellular organismal process	BP	0.711107
2037	GO:0005295	0.0209356	1	1	1	neutral amino acid:sodium symporter activity	MF	0.711107
4598	GO:0015375	0.0209356	1	1	1	glycine:sodium symporter activity	MF	0.711107
16131	GO:1901389	0.0209481	1	1	1	negative regulation of transforming growth factor beta activation	BP	0.711107
16945	GO:1903660	0.0209481	1	1	1	negative regulation of complement-dependent cytotoxicity	BP	0.711107
18093	GO:1990913	0.0209481	1	1	1	sperm head plasma membrane	CC	0.711107
18094	GO:1990917	0.0209481	1	1	1	ooplasm	CC	0.711107
8908	GO:0042063	0.0210027	0.993464	7	193	gliogenesis	BP	0.711107
127	GO:0000293	0.0210288	1	1	1	ferric-chelate reductase activity	MF	0.711107
1896	GO:0004969	0.021113	1	1	1	histamine receptor activity	MF	0.711107
3070	GO:0007197	0.021113	1	1	1	adenylate cyclase-inhibiting G protein-coupled acetylcholine receptor signaling pathway	BP	0.711107
5199	GO:0016907	0.021113	1	1	1	G protein-coupled acetylcholine receptor activity	MF	0.711107
374	GO:0001155	0.021125	1	1	1	TFIIIA-class transcription factor binding	MF	0.711107
6813	GO:0031695	0.0211914	1	1	1	alpha-2B adrenergic receptor binding	MF	0.711107
9066	GO:0042445	0.0213456	0.995928	4	75	hormone metabolic process	BP	0.711107
1418	GO:0003990	0.0213906	1	1	1	acetylcholinesterase activity	MF	0.711107
2705	GO:0006581	0.0213906	1	1	1	acetylcholine catabolic process	BP	0.711107
13295	GO:0070294	0.0214378	1	1	1	renal sodium ion absorption	BP	0.711107
15435	GO:0099143	0.0214626	1	1	1	presynaptic actin cytoskeleton	CC	0.711107
1648	GO:0004511	0.0214632	1	1	1	tyrosine 3-monooxygenase activity	MF	0.711107
2708	GO:0006585	0.0214632	1	1	1	dopamine biosynthetic process from tyrosine	BP	0.711107
8017	GO:0034617	0.0214632	1	1	1	tetrahydrobiopterin binding	MF	0.711107
9049	GO:0042414	0.0214632	1	1	1	epinephrine metabolic process	BP	0.711107
9053	GO:0042418	0.0214632	1	1	1	epinephrine biosynthetic process	BP	0.711107
616	GO:0001905	0.0214632	1	1	1	activation of membrane attack complex	BP	0.711107
669	GO:0001969	0.0214632	1	1	1	regulation of activation of membrane attack complex	BP	0.711107
670	GO:0001971	0.0214632	1	1	1	negative regulation of activation of membrane attack complex	BP	0.711107
1447	GO:0004055	0.0214633	1	1	1	argininosuccinate synthase activity	MF	0.711107
9803	GO:0044289	0.0214634	1	1	1	contact site	CC	0.711107
14775	GO:0090678	0.0214634	1	1	1	cell dedifferentiation involved in phenotypic switching	BP	0.711107
17581	GO:1905174	0.0214634	1	1	1	regulation of vascular smooth muscle cell dedifferentiation	BP	0.711107
18101	GO:1990936	0.0214634	1	1	1	vascular smooth muscle cell dedifferentiation	BP	0.711107
18544	GO:2000866	0.0214636	1	1	1	positive regulation of estradiol secretion	BP	0.711107
6838	GO:0031779	0.0214638	1	1	1	melanocortin receptor binding	MF	0.711107
6839	GO:0031780	0.0214638	1	1	1	corticotropin hormone receptor binding	MF	0.711107
6840	GO:0031781	0.0214638	1	1	1	type 3 melanocortin receptor binding	MF	0.711107
6841	GO:0031782	0.0214638	1	1	1	type 4 melanocortin receptor binding	MF	0.711107
6842	GO:0031783	0.0214638	1	1	1	type 5 melanocortin receptor binding	MF	0.711107
13620	GO:0070996	0.0214638	1	1	1	type 1 melanocortin receptor binding	MF	0.711107
2280	GO:0005861	0.0214641	1	1	1	troponin complex	CC	0.711107
6122	GO:0030172	0.0214641	1	1	1	troponin C binding	MF	0.711107
6850	GO:0031834	0.0214641	1	1	1	neurokinin receptor binding	MF	0.711107
6851	GO:0031835	0.0214641	1	1	1	substance P receptor binding	MF	0.711107
10768	GO:0046877	0.0214641	1	1	1	regulation of saliva secretion	BP	0.711107
10769	GO:0046878	0.0214641	1	1	1	positive regulation of saliva secretion	BP	0.711107
18530	GO:2000833	0.0214641	1	1	1	positive regulation of steroid hormone secretion	BP	0.711107
18535	GO:2000848	0.0214641	1	1	1	positive regulation of corticosteroid hormone secretion	BP	0.711107
18538	GO:2000851	0.0214641	1	1	1	positive regulation of glucocorticoid secretion	BP	0.711107
18540	GO:2000854	0.0214641	1	1	1	positive regulation of corticosterone secretion	BP	0.711107
1747	GO:0004667	0.0214645	1	1	1	prostaglandin-D synthase activity	MF	0.711107
11076	GO:0048471	0.0215136	0.990837	12	435	perinuclear region of cytoplasm	CC	0.711473
11205	GO:0048709	0.0216323	0.995866	4	70	oligodendrocyte differentiation	BP	0.714135
665	GO:0001965	0.021813	0.998568	2	15	G-protein alpha-subunit binding	MF	0.717722
4289	GO:0010951	0.0218178	0.995834	4	63	negative regulation of endopeptidase activity	BP	0.717722
11506	GO:0050905	0.0219555	0.995758	4	88	neuromuscular process	BP	0.72074
2855	GO:0006812	0.0219867	0.989948	14	551	cation transport	BP	0.72074
6300	GO:0030551	0.0220375	0.998518	2	18	cyclic nucleotide binding	MF	0.721138
9572	GO:0043524	0.022234	0.994641	5	111	negative regulation of neuron apoptotic process	BP	0.726297
9843	GO:0044342	0.022479	0.998513	2	14	type B pancreatic cell proliferation	BP	0.733021
9512	GO:0043407	0.0225272	0.996945	3	41	negative regulation of MAP kinase activity	BP	0.733313
11426	GO:0050793	0.0225733	0.987182	27	1355	regulation of developmental process	BP	0.733533
3041	GO:0007162	0.0226138	0.994512	5	125	negative regulation of cell adhesion	BP	0.733573
7178	GO:0032470	0.0228337	0.999869	1	2	positive regulation of endoplasmic reticulum calcium ion concentration	BP	0.734419
2115	GO:0005539	0.0228375	0.995555	4	74	glycosaminoglycan binding	MF	0.734419
7309	GO:0032693	0.0229389	0.999868	1	2	negative regulation of interleukin-10 production	BP	0.734419
14324	GO:0072603	0.0229543	0.999868	1	2	interleukin-5 secretion	BP	0.734419
14328	GO:0072608	0.0229543	0.999868	1	2	interleukin-10 secretion	BP	0.734419
18440	GO:2000662	0.0229543	0.999868	1	2	regulation of interleukin-5 secretion	BP	0.734419
18443	GO:2000665	0.0229543	0.999868	1	2	regulation of interleukin-13 secretion	BP	0.734419
18622	GO:2001179	0.0229543	0.999868	1	2	regulation of interleukin-10 secretion	BP	0.734419
6809	GO:0031690	0.0232108	0.998414	2	16	adrenergic receptor binding	MF	0.741357
15153	GO:0098632	0.0234075	0.998384	2	17	cell-cell adhesion mediator activity	MF	0.746363
8937	GO:0042127	0.0234827	0.988341	17	705	regulation of cell proliferation	BP	0.746764
5091	GO:0016723	0.0235339	0.999861	1	2	oxidoreductase activity, oxidizing metal ions, NAD or NADP as acceptor	MF	0.746764
10994	GO:0048211	0.0235784	0.99986	1	2	Golgi vesicle docking	BP	0.746764
10778	GO:0046887	0.0235799	0.995361	4	77	positive regulation of hormone secretion	BP	0.746764
5271	GO:0017111	0.0237097	0.989389	13	487	nucleoside-triphosphatase activity	MF	0.747941
1484	GO:0004117	0.0237372	0.999859	1	2	calmodulin-dependent cyclic-nucleotide phosphodiesterase activity	MF	0.747941
10960	GO:0048101	0.0237372	0.999859	1	2	calcium- and calmodulin-regulated 3',5'-cyclic-GMP phosphodiesterase activity	MF	0.747941
14506	GO:0090075	0.0238612	0.998318	2	19	relaxation of muscle	BP	0.750583
15350	GO:0098964	0.0242118	0.999853	1	2	anterograde dendritic transport of messenger ribonucleoprotein complex	BP	0.760333
5965	GO:0022603	0.0244106	0.989019	13	563	regulation of anatomical structure morphogenesis	BP	0.76529
1121	GO:0003016	0.0245942	0.998239	2	19	respiratory system process	BP	0.769754
6343	GO:0030667	0.0248045	0.996507	3	42	secretory granule membrane	CC	0.772902
11087	GO:0048489	0.0248189	0.993823	5	134	synaptic vesicle transport	BP	0.772902
15009	GO:0097480	0.0248189	0.993823	5	134	establishment of synaptic vesicle localization	BP	0.772902
17865	GO:1990049	0.0250084	0.999739	1	6	retrograde neuronal dense core vesicle transport	BP	0.777509
6573	GO:0031226	0.0250815	0.989064	12	515	intrinsic component of plasma membrane	CC	0.778486
17289	GO:1904468	0.0252061	0.99984	1	2	negative regulation of tumor necrosis factor secretion	BP	0.781054
10116	GO:0045211	0.0254011	0.991753	7	257	postsynaptic membrane	CC	0.785794
8030	GO:0034643	0.0255884	0.998137	2	18	establishment of mitochondrion localization, microtubule-mediated	BP	0.788976
10882	GO:0047497	0.0255884	0.998137	2	18	mitochondrion transport along microtubule	BP	0.788976
1116	GO:0003011	0.0257357	0.999834	1	2	involuntary skeletal muscle contraction	BP	0.791132
6422	GO:0030899	0.025743	0.999833	1	2	calcium-dependent ATPase activity	MF	0.791132
3922	GO:0010033	0.0259305	0.985088	27	1296	response to organic substance	BP	0.795586
10119	GO:0045214	0.0259819	0.998084	2	19	sarcomere organization	BP	0.795854
8287	GO:0035425	0.0260493	0.999829	1	2	autocrine signaling	BP	0.796615
8529	GO:0035938	0.0261957	0.999828	1	2	estradiol secretion	BP	0.798476
18543	GO:2000864	0.0261957	0.999828	1	2	regulation of estradiol secretion	BP	0.798476
11869	GO:0051580	0.0263022	0.998092	2	15	regulation of neurotransmitter uptake	BP	0.800417
4093	GO:0010648	0.0263946	0.986711	17	718	negative regulation of cell communication	BP	0.800735
3291	GO:0008144	0.0263983	0.985984	20	921	drug binding	MF	0.800735
11718	GO:0051259	0.0267418	0.98923	10	328	protein complex oligomerization	BP	0.809838
7795	GO:0034105	0.0269135	0.997969	2	20	positive regulation of tissue remodeling	BP	0.812668
13118	GO:0061900	0.0269222	0.997986	2	18	glial cell activation	BP	0.812668
11381	GO:0050713	0.0270071	0.999817	1	2	negative regulation of interleukin-1 beta secretion	BP	0.813915
11912	GO:0051654	0.0270588	0.99796	2	19	establishment of mitochondrion localization	BP	0.81416
6482	GO:0031045	0.027201	0.997935	2	20	dense core granule	CC	0.814929
1257	GO:0003333	0.0272694	0.99601	3	44	amino acid transmembrane transport	BP	0.814929
6571	GO:0031224	0.0272802	0.98296	40	2024	intrinsic component of membrane	CC	0.814929
14745	GO:0090599	0.0272999	0.99975	1	3	alpha-glucosidase activity	MF	0.814929
6021	GO:0023057	0.0273024	0.986198	17	720	negative regulation of signaling	BP	0.814929
6471	GO:0031013	0.0273749	0.999812	1	2	troponin I binding	MF	0.815789
14626	GO:0090272	0.027462	0.99981	1	2	negative regulation of fibroblast growth factor production	BP	0.816731
17887	GO:1990138	0.0275525	0.992951	5	137	neuron projection extension	BP	0.816731
8924	GO:0042101	0.0275531	0.999809	1	2	T cell receptor complex	CC	0.816731
13722	GO:0071277	0.0275813	0.995923	3	51	cellular response to calcium ion	BP	0.816731
1901	GO:0004993	0.0277544	0.999806	1	2	G protein-coupled serotonin receptor activity	MF	0.819259
15547	GO:0099589	0.0277544	0.999806	1	2	serotonin receptor activity	MF	0.819259
12624	GO:0060627	0.0278314	0.988708	10	357	regulation of vesicle-mediated transport	BP	0.820237
3366	GO:0008283	0.0279292	0.985083	20	881	cell proliferation	BP	0.8218
7633	GO:0033363	0.0279724	0.997837	2	21	secretory granule organization	BP	0.8218
7017	GO:0032224	0.0281032	0.999801	1	2	positive regulation of synaptic transmission, cholinergic	BP	0.824345
15327	GO:0098930	0.0286554	0.995696	3	53	axonal transport	BP	0.839227
9124	GO:0042578	0.0287236	0.990459	7	212	phosphoric ester hydrolase activity	MF	0.839908
10603	GO:0046470	0.0288436	0.997773	2	17	phosphatidylcholine metabolic process	BP	0.842097
1049	GO:0002825	0.0288901	0.99979	1	2	regulation of T-helper 1 type immune response	BP	0.842139
7936	GO:0034405	0.0291073	0.997729	2	18	response to fluid shear stress	BP	0.84715
11178	GO:0048675	0.0291862	0.993838	4	95	axon extension	BP	0.848123
4304	GO:0010970	0.0293656	0.992371	5	128	transport along microtubule	BP	0.850692
15427	GO:0099111	0.0293656	0.992371	5	128	microtubule-based transport	BP	0.850692
4789	GO:0016043	0.0297223	0.980478	59	3330	cellular component organization	BP	0.858312
11769	GO:0051348	0.0298102	0.991043	6	152	negative regulation of transferase activity	BP	0.858312
3368	GO:0008285	0.0298292	0.988411	9	304	negative regulation of cell proliferation	BP	0.858312
3480	GO:0008506	0.0299961	0.999773	1	2	sucrose:proton symporter activity	MF	0.858312
3485	GO:0008515	0.0299961	0.999773	1	2	sucrose transmembrane transporter activity	MF	0.858312
3840	GO:0009669	0.0299961	0.999773	1	2	sucrose:cation symporter activity	MF	0.858312
4516	GO:0015154	0.0299961	0.999773	1	2	disaccharide transmembrane transporter activity	MF	0.858312
4517	GO:0015157	0.0299961	0.999773	1	2	oligosaccharide transmembrane transporter activity	MF	0.858312
12471	GO:0060359	0.030061	0.995398	3	54	response to ammonium ion	BP	0.858852
18572	GO:2001025	0.0302354	0.997581	2	19	positive regulation of response to drug	BP	0.862517
15008	GO:0097479	0.0305866	0.991951	5	145	synaptic vesicle localization	BP	0.871205
13314	GO:0070327	0.0307841	0.999761	1	2	thyroid hormone transport	BP	0.874756
9439	GO:0043269	0.0308049	0.987287	10	370	regulation of ion transport	BP	0.874756
14025	GO:0071881	0.0309016	0.999759	1	2	adenylate cyclase-inhibiting adrenergic receptor signaling pathway	BP	0.876171
9312	GO:0043030	0.0309503	0.997482	2	20	regulation of macrophage activation	BP	0.87622
14623	GO:0090269	0.0310781	0.999676	1	3	fibroblast growth factor production	BP	0.877182
14624	GO:0090270	0.0310781	0.999676	1	3	regulation of fibroblast growth factor production	BP	0.877182
6068	GO:0030073	0.0311951	0.991762	5	132	insulin secretion	BP	0.877903
3084	GO:0007218	0.0311976	0.997502	2	16	neuropeptide signaling pathway	BP	0.877903
345	GO:0001025	0.0313851	0.999629	1	4	RNA polymerase III transcription factor binding	MF	0.88185
11502	GO:0050900	0.0320252	0.991507	5	115	leukocyte migration	BP	0.898484
3207	GO:0007613	0.0321768	0.992997	4	96	memory	BP	0.901345
3150	GO:0007412	0.0322236	0.999738	1	2	axon target recognition	BP	0.901345
10071	GO:0045124	0.0324122	0.997286	2	21	regulation of bone resorption	BP	0.905264
16878	GO:1903523	0.0325161	0.997255	2	23	negative regulation of blood circulation	BP	0.906656
2884	GO:0006865	0.0325591	0.992899	4	90	amino acid transport	BP	0.906656
9173	GO:0042698	0.032658	0.997245	2	22	ovulation cycle	BP	0.908058
12286	GO:0060048	0.032814	0.994791	3	58	cardiac muscle contraction	BP	0.91104
970	GO:0002673	0.0329338	0.997268	2	17	regulation of acute inflammatory response	BP	0.911732
2806	GO:0006721	0.0329365	0.997303	2	15	terpenoid metabolic process	BP	0.911732
15823	GO:0150076	0.0330019	0.99721	2	21	neuroinflammatory response	BP	0.912189
6048	GO:0030036	0.0330849	0.986178	10	385	actin cytoskeleton organization	BP	0.912525
12823	GO:0061050	0.0331117	0.997218	2	19	regulation of cell growth involved in cardiac muscle cell development	BP	0.912525
6814	GO:0031696	0.0332237	0.999722	1	2	alpha-2C adrenergic receptor binding	MF	0.912976
13292	GO:0070290	0.0332258	0.999721	1	2	N-acylphosphatidylethanolamine-specific phospholipase D activity	MF	0.912976
7789	GO:0034097	0.0333078	0.986082	10	348	response to cytokine	BP	0.913886
4811	GO:0016079	0.0335555	0.992594	4	101	synaptic vesicle exocytosis	BP	0.918042
9815	GO:0044305	0.0335575	0.997103	2	25	calyx of Held	CC	0.918042
16879	GO:1903524	0.033689	0.997143	2	19	positive regulation of blood circulation	BP	0.920292
15152	GO:0098631	0.0338155	0.997114	2	20	cell adhesion mediator activity	MF	0.921247
7042	GO:0032269	0.0338866	0.983585	14	556	negative regulation of cellular protein metabolic process	BP	0.921247
559	GO:0001816	0.0338979	0.987365	8	265	cytokine production	BP	0.921247
4278	GO:0010927	0.0339212	0.994552	3	56	cellular component assembly involved in morphogenesis	BP	0.921247
16130	GO:1901388	0.0339781	0.999612	1	3	regulation of transforming growth factor beta activation	BP	0.921452
9658	GO:0043696	0.034118	0.999609	1	3	dedifferentiation	BP	0.922089
9659	GO:0043697	0.034118	0.999609	1	3	cell dedifferentiation	BP	0.922089
8027	GO:0034638	0.0341496	0.999608	1	3	phosphatidylcholine catabolic process	BP	0.922089
2932	GO:0006937	0.0342855	0.994467	3	57	regulation of muscle contraction	BP	0.924421
3844	GO:0009719	0.0344782	0.982818	15	660	response to endogenous stimulus	BP	0.927559
2297	GO:0005887	0.0345011	0.984814	11	485	integral component of plasma membrane	CC	0.927559
6773	GO:0031629	0.03524	0.996952	2	18	synaptic vesicle fusion to presynaptic active zone membrane	BP	0.944704
15475	GO:0099500	0.03524	0.996952	2	18	vesicle fusion to plasma membrane	BP	0.944704
13738	GO:0071310	0.0354653	0.980021	22	1053	cellular response to organic substance	BP	0.949382
15362	GO:0098978	0.0356499	0.984912	10	408	glutamatergic synapse	CC	0.952959
17715	GO:1905563	0.0357066	0.999518	1	4	negative regulation of vascular endothelial cell proliferation	BP	0.95311
15317	GO:0098918	0.0358383	0.996767	2	29	structural constituent of synapse	MF	0.953295
6365	GO:0030705	0.0358671	0.990166	5	137	cytoskeleton-dependent intracellular transport	BP	0.953295
4362	GO:0014053	0.0358689	0.999568	1	3	negative regulation of gamma-aminobutyric acid secretion	BP	0.953295
5991	GO:0022839	0.0359176	0.990139	5	145	ion gated channel activity	MF	0.953295
6569	GO:0031214	0.0361087	0.994048	3	59	biomineral tissue development	BP	0.955724
67	GO:0000149	0.0361114	0.991862	4	92	SNARE binding	MF	0.955724
8199	GO:0035240	0.0363569	0.999666	1	2	dopamine binding	MF	0.960861
4565	GO:0015276	0.0365477	0.993945	3	60	ligand-gated ion channel activity	MF	0.963734
9550	GO:0043491	0.0365688	0.991724	4	93	protein kinase B signaling	BP	0.963734
11410	GO:0050770	0.0367231	0.98985	5	152	regulation of axonogenesis	BP	0.965482
15151	GO:0098609	0.0367384	0.986073	8	302	cell-cell adhesion	BP	0.965482
11436	GO:0050806	0.0369168	0.989791	5	144	positive regulation of synaptic transmission	BP	0.967928
11831	GO:0051492	0.0369351	0.993862	3	58	regulation of stress fiber assembly	BP	0.967928
14330	GO:0072611	0.0370784	0.999538	1	3	interleukin-13 secretion	BP	0.970323
8390	GO:0035640	0.0372702	0.996603	2	24	exploration behavior	BP	0.973347
6906	GO:0031982	0.0372982	0.978402	24	1121	vesicle	CC	0.973347
4067	GO:0010614	0.0374377	0.996611	2	21	negative regulation of cardiac muscle hypertrophy	BP	0.975624
745	GO:0002090	0.0375712	0.993742	3	51	regulation of receptor internalization	BP	0.97774
12313	GO:0060079	0.0380142	0.993601	3	61	excitatory postsynaptic potential	BP	0.98474
17922	GO:1990266	0.0380452	0.996539	2	20	neutrophil migration	BP	0.98474
4150	GO:0010747	0.0380489	0.999634	1	2	positive regulation of plasma membrane long-chain fatty acid transport	BP	0.98474
17537	GO:1905049	0.0380509	0.999452	1	4	negative regulation of metallopeptidase activity	BP	0.98474
7289	GO:0032652	0.038129	0.996527	2	20	regulation of interleukin-1 production	BP	0.985394
4019	GO:0010519	0.0382114	0.999448	1	4	negative regulation of phospholipase activity	BP	0.98616
2616	GO:0006469	0.0383056	0.989331	5	124	negative regulation of protein kinase activity	BP	0.987229
5255	GO:0017075	0.0383971	0.996435	2	25	syntaxin-1 binding	MF	0.987582
15401	GO:0099060	0.038425	0.993487	3	67	integral component of postsynaptic specialization membrane	CC	0.987582
4395	GO:0014741	0.0386548	0.996428	2	22	negative regulation of muscle hypertrophy	BP	0.988268
3887	GO:0009897	0.0386674	0.991104	4	89	external side of plasma membrane	CC	0.988268
3083	GO:0007217	0.0387206	0.999621	1	2	tachykinin receptor signaling pathway	BP	0.988268
14018	GO:0071873	0.0387941	0.999619	1	2	response to norepinephrine	BP	0.988268
14019	GO:0071874	0.0387941	0.999619	1	2	cellular response to norepinephrine stimulus	BP	0.988268
7263	GO:0032610	0.0389969	0.999615	1	2	interleukin-1 alpha production	BP	0.988268
2786	GO:0006690	0.0390083	0.996403	2	20	icosanoid metabolic process	BP	0.988268
12193	GO:0055022	0.0390795	0.996408	2	19	negative regulation of cardiac muscle tissue growth	BP	0.988268
12852	GO:0061117	0.0390795	0.996408	2	19	negative regulation of heart growth	BP	0.988268
4826	GO:0016128	0.0391975	0.999611	1	2	phytosteroid metabolic process	BP	0.988268
4827	GO:0016129	0.0391975	0.999611	1	2	phytosteroid biosynthetic process	BP	0.988268
11651	GO:0051154	0.0392572	0.996382	2	19	negative regulation of striated muscle cell differentiation	BP	0.988268
5966	GO:0022604	0.039472	0.983848	9	367	regulation of cell morphogenesis	BP	0.988268
1475	GO:0004104	0.0395062	0.999605	1	2	cholinesterase activity	MF	0.988268
5594	GO:0019695	0.0395062	0.999605	1	2	choline metabolic process	BP	0.988268
7605	GO:0033265	0.0395062	0.999605	1	2	choline binding	MF	0.988268
6676	GO:0031410	0.0395588	0.977195	23	1067	cytoplasmic vesicle	CC	0.988268
4337	GO:0014012	0.0395657	0.999604	1	2	peripheral nervous system axon regeneration	BP	0.988268
8679	GO:0036363	0.0395775	0.999407	1	4	transforming growth factor beta activation	BP	0.988268
12421	GO:0060292	0.0395987	0.996244	2	27	long-term synaptic depression	BP	0.988268
12354	GO:0060160	0.0396249	0.999603	1	2	negative regulation of dopamine receptor signaling pathway	BP	0.988268
3338	GO:0008227	0.0397067	0.999469	1	3	G protein-coupled amine receptor activity	MF	0.988268
12538	GO:0060452	0.0399021	0.999597	1	2	positive regulation of cardiac muscle contraction	BP	0.988268
15084	GO:0097708	0.0399068	0.976973	23	1070	intracellular vesicle	CC	0.988268
1720	GO:0004630	0.0400043	0.999461	1	3	phospholipase D activity	MF	0.988268
762	GO:0002135	0.0402662	0.999589	1	2	CTP binding	MF	0.988268
5265	GO:0017098	0.0402662	0.999589	1	2	sulfonylurea receptor binding	MF	0.988268
15027	GO:0097524	0.0402662	0.999589	1	2	sperm plasma membrane	CC	0.988268
6662	GO:0031392	0.040274	0.999454	1	3	regulation of prostaglandin biosynthetic process	BP	0.988268
1994	GO:0005198	0.0403441	0.982604	10	319	structural molecule activity	MF	0.988268
3322	GO:0008201	0.0404967	0.993049	3	52	heparin binding	MF	0.988268
9744	GO:0044107	0.0407258	0.99958	1	2	cellular alcohol metabolic process	BP	0.988268
9745	GO:0044108	0.0407258	0.99958	1	2	cellular alcohol biosynthetic process	BP	0.988268
10164	GO:0045338	0.0407269	0.99958	1	2	farnesyl diphosphate metabolic process	BP	0.988268
10124	GO:0045236	0.0408794	0.999437	1	3	CXCR chemokine receptor binding	MF	0.988268
10070	GO:0045123	0.0410142	0.996085	2	22	cellular extravasation	BP	0.988268
5435	GO:0019062	0.0412355	0.999569	1	2	virion attachment to host cell	BP	0.988268
9866	GO:0044406	0.0412355	0.999569	1	2	adhesion of symbiont to host	BP	0.988268
9934	GO:0044650	0.0412355	0.999569	1	2	adhesion of symbiont to host cell	BP	0.988268
1948	GO:0005094	0.0413106	0.999568	1	2	Rho GDP-dissociation inhibitor activity	MF	0.988268
7234	GO:0032559	0.0414137	0.977566	18	862	adenyl ribonucleotide binding	MF	0.988268
11568	GO:0051025	0.0415143	0.999563	1	2	negative regulation of immunoglobulin secretion	BP	0.988268
17988	GO:1990565	0.0415703	0.999562	1	2	HSP90-CDC37 chaperone complex	CC	0.988268
11518	GO:0050921	0.0416489	0.992772	3	52	positive regulation of chemotaxis	BP	0.988268
827	GO:0002282	0.041675	0.99956	1	2	microglial cell activation involved in immune response	BP	0.988268
4371	GO:0014063	0.0417986	0.999557	1	2	negative regulation of serotonin secretion	BP	0.988268
629	GO:0001920	0.0418514	0.999556	1	2	negative regulation of receptor recycling	BP	0.988268
1433	GO:0004019	0.0418519	0.999556	1	2	adenylosuccinate synthase activity	MF	0.988268
18280	GO:2000325	0.0419012	0.999555	1	2	regulation of nuclear receptor transcription coactivator activity	BP	0.988268
18281	GO:2000327	0.0419012	0.999555	1	2	positive regulation of nuclear receptor transcription coactivator activity	BP	0.988268
7016	GO:0032222	0.0419413	0.999334	1	4	regulation of synaptic transmission, cholinergic	BP	0.988268
9333	GO:0043084	0.0419423	0.999334	1	4	penile erection	BP	0.988268
8086	GO:0034751	0.0419655	0.999554	1	2	aryl hydrocarbon receptor complex	CC	0.988268
6884	GO:0031941	0.0419761	0.995956	2	21	filamentous actin	CC	0.988268
12224	GO:0055085	0.0419762	0.978531	15	642	transmembrane transport	BP	0.988268
7559	GO:0033162	0.0420098	0.999553	1	2	melanosome membrane	CC	0.988268
10010	GO:0045009	0.0420098	0.999553	1	2	chitosome	CC	0.988268
14792	GO:0090741	0.0420098	0.999553	1	2	pigment granule membrane	CC	0.988268
8527	GO:0035934	0.042117	0.99955	1	2	corticosterone secretion	BP	0.988268
18539	GO:2000852	0.042117	0.99955	1	2	regulation of corticosterone secretion	BP	0.988268
8956	GO:0042165	0.0421477	0.995917	2	22	neurotransmitter binding	MF	0.988268
3373	GO:0008291	0.0423988	0.999544	1	2	acetylcholine metabolic process	BP	0.988268
15987	GO:1900619	0.0423988	0.999544	1	2	acetate ester metabolic process	BP	0.988268
10117	GO:0045212	0.0423988	0.999544	1	2	neurotransmitter receptor biosynthetic process	BP	0.988268
1144	GO:0003096	0.0424429	0.999543	1	2	renal sodium ion transport	BP	0.988268
6062	GO:0030060	0.0424657	0.999543	1	2	L-malate dehydrogenase activity	MF	0.988268
2929	GO:0006933	0.0424686	0.999543	1	2	negative regulation of cell adhesion involved in substrate-bound cell migration	BP	0.988268
24	GO:0000053	0.0424695	0.999543	1	2	argininosuccinate metabolic process	BP	0.988268
2657	GO:0006526	0.0424695	0.999543	1	2	arginine biosynthetic process	BP	0.988268
2802	GO:0006710	0.0424696	0.999543	1	2	androgen catabolic process	BP	0.988268
2719	GO:0006599	0.0424696	0.999543	1	2	phosphagen metabolic process	BP	0.988268
2722	GO:0006603	0.0424696	0.999543	1	2	phosphocreatine metabolic process	BP	0.988268
9038	GO:0042396	0.0424696	0.999543	1	2	phosphagen biosynthetic process	BP	0.988268
10539	GO:0046314	0.0424696	0.999543	1	2	phosphocreatine biosynthetic process	BP	0.988268
17836	GO:1905937	0.0424715	0.999543	1	2	negative regulation of germ cell proliferation	BP	0.988268
18236	GO:2000255	0.0424715	0.999543	1	2	negative regulation of male germ cell proliferation	BP	0.988268
13756	GO:0071345	0.042679	0.982312	9	313	cellular response to cytokine stimulus	BP	0.991653
11900	GO:0051640	0.0427926	0.981319	10	410	organelle localization	BP	0.991653
5989	GO:0022836	0.0427939	0.98768	5	150	gated channel activity	MF	0.991653
3905	GO:0009968	0.0428292	0.978035	15	641	negative regulation of signal transduction	BP	0.991653
18053	GO:1990791	0.0431174	0.999295	1	4	dorsal root ganglion development	BP	0.997091
3078	GO:0007212	0.043274	0.995722	2	24	dopamine receptor signaling pathway	BP	0.999474
3209	GO:0007616	0.0437178	0.995599	2	30	long-term memory	BP	1
7265	GO:0032612	0.0437765	0.99567	2	22	interleukin-1 production	BP	1
11438	GO:0050808	0.0438644	0.982774	8	323	synapse organization	BP	1
15205	GO:0098739	0.0440031	0.992164	3	59	import across plasma membrane	BP	1
15661	GO:0110020	0.0443697	0.992057	3	63	regulation of actomyosin structure organization	BP	1
15173	GO:0098675	0.044399	0.999335	1	3	intrinsic component of neuronal dense core vesicle membrane	CC	1
15343	GO:0098956	0.044399	0.999335	1	3	intrinsic component of dense core granule membrane	CC	1
15404	GO:0099066	0.044399	0.999335	1	3	integral component of neuronal dense core vesicle membrane	CC	1
11134	GO:0048589	0.0446254	0.980373	10	424	developmental growth	BP	1
11767	GO:0051346	0.0449489	0.985096	6	174	negative regulation of hydrolase activity	BP	1
5987	GO:0022834	0.045142	0.991864	3	63	ligand-gated channel activity	MF	1
14226	GO:0072359	0.0451471	0.97925	11	497	circulatory system development	BP	1
7103	GO:0032368	0.0452911	0.991866	3	54	regulation of lipid transport	BP	1
15976	GO:1900450	0.0454102	0.999304	1	3	negative regulation of glutamate receptor signaling pathway	BP	1
18678	GO:2001279	0.0454859	0.999215	1	4	regulation of unsaturated fatty acid biosynthetic process	BP	1
10639	GO:0046541	0.0456109	0.999298	1	3	saliva secretion	BP	1
3861	GO:0009791	0.0456813	0.991704	3	70	post-embryonic development	BP	1
13050	GO:0061734	0.0460231	0.999143	1	5	parkin-mediated stimulation of mitophagy in response to mitochondrial depolarization	BP	1
8306	GO:0035494	0.0461249	0.999281	1	3	SNARE complex disassembly	BP	1
6303	GO:0030554	0.046154	0.974663	18	870	adenyl nucleotide binding	MF	1
1991	GO:0005178	0.0461834	0.991613	3	60	integrin binding	MF	1
10806	GO:0046942	0.0463163	0.986399	5	136	carboxylic acid transport	BP	1
15457	GO:0099178	0.0465853	0.999267	1	3	regulation of retrograde trans-synaptic signaling by endocanabinoid	BP	1
7658	GO:0033559	0.0468767	0.995159	2	24	unsaturated fatty acid metabolic process	BP	1
7717	GO:0033689	0.0470075	0.999161	1	4	negative regulation of osteoblast proliferation	BP	1
18117	GO:2000008	0.0470878	0.995101	2	26	regulation of protein localization to cell surface	BP	1
11380	GO:0050711	0.0471699	0.999248	1	3	negative regulation of interleukin-1 secretion	BP	1
7428	GO:0032914	0.0474297	0.99924	1	3	positive regulation of transforming growth factor beta1 production	BP	1
10058	GO:0045103	0.0475234	0.995055	2	24	intermediate filament-based process	BP	1
10059	GO:0045104	0.0475234	0.995055	2	24	intermediate filament cytoskeleton organization	BP	1
1479	GO:0004111	0.0475895	0.999235	1	3	creatine kinase activity	MF	1
7547	GO:0033142	0.0477876	0.999133	1	4	progesterone receptor binding	MF	1
14774	GO:0090677	0.0480644	0.999123	1	4	reversible differentiation	BP	1
15934	GO:1900239	0.0480644	0.999123	1	4	regulation of phenotypic switching	BP	1
15288	GO:0098884	0.0481083	0.994925	2	27	postsynaptic neurotransmitter receptor internalization	BP	1
15790	GO:0140239	0.0481083	0.994925	2	27	postsynaptic endocytosis	BP	1
4707	GO:0015849	0.0481427	0.985712	5	137	organic acid transport	BP	1
16108	GO:1901338	0.0482042	0.999214	1	3	catecholamine binding	MF	1
15336	GO:0098948	0.0484574	0.990983	3	73	intrinsic component of postsynaptic specialization membrane	CC	1
16071	GO:1901214	0.0484927	0.981985	7	227	regulation of neuron death	BP	1
1101	GO:0002931	0.0485277	0.994921	2	22	response to ischemia	BP	1
2025	GO:0005254	0.0485312	0.994866	2	26	chloride channel activity	MF	1
2095	GO:0005504	0.0487171	0.994926	2	20	fatty acid binding	MF	1
1323	GO:0003725	0.0490716	0.990872	3	60	double-stranded RNA binding	MF	1
12447	GO:0060326	0.0495008	0.987666	4	95	cell chemotaxis	BP	1
15637	GO:0106071	0.0501074	0.99915	1	3	positive regulation of adenylate cyclase-activating G protein-coupled receptor signaling pathway	BP	1
15183	GO:0098693	0.0501368	0.987409	4	115	regulation of synaptic vesicle cycle	BP	1
436	GO:0001553	0.0502156	0.998978	1	5	luteinization	BP	1
11583	GO:0051045	0.0504331	0.998969	1	5	negative regulation of membrane protein ectodomain proteolysis	BP	1
10028	GO:0045055	0.0505952	0.984745	5	158	regulated exocytosis	BP	1
2975	GO:0007015	0.0509584	0.98085	7	240	actin filament organization	BP	1
6067	GO:0030072	0.0509797	0.984606	5	152	peptide hormone secretion	BP	1
4359	GO:0014050	0.0510044	0.999011	1	4	negative regulation of glutamate secretion	BP	1
421	GO:0001525	0.0511765	0.982446	6	213	angiogenesis	BP	1
3606	GO:0009066	0.0512405	0.994513	2	20	aspartate family amino acid metabolic process	BP	1
4926	GO:0016338	0.0513743	0.998996	1	4	calcium-independent cell-cell adhesion via plasma membrane cell-adhesion molecules	BP	1
11708	GO:0051248	0.0516442	0.973451	14	594	negative regulation of protein metabolic process	BP	1
10757	GO:0046850	0.0516588	0.994332	2	27	regulation of bone remodeling	BP	1
11790	GO:0051402	0.0518141	0.98221	6	182	neuron apoptotic process	BP	1
8511	GO:0035902	0.0519054	0.999088	1	3	response to immobilization stress	BP	1
2241	GO:0005791	0.051925	0.990174	3	51	rough endoplasmic reticulum	CC	1
12770	GO:0060973	0.0520292	0.998902	1	5	cell migration involved in heart development	BP	1
10105	GO:0045187	0.0520617	0.998901	1	5	regulation of circadian sleep/wake cycle, sleep	BP	1
9142	GO:0042605	0.0524286	0.999069	1	3	peptide antigen binding	MF	1
12197	GO:0055026	0.0525888	0.994214	2	24	negative regulation of cardiac muscle tissue development	BP	1
15463	GO:0099184	0.0525925	0.999063	1	3	structural constituent of postsynaptic intermediate filament cytoskeleton	MF	1
15377	GO:0099012	0.0526256	0.998877	1	5	neuronal dense core vesicle membrane	CC	1
9807	GO:0044295	0.0529407	0.994038	2	35	axonal growth cone	CC	1
3067	GO:0007194	0.0531253	0.998855	1	5	negative regulation of adenylate cyclase activity	BP	1
9055	GO:0042421	0.0533553	0.998916	1	4	norepinephrine biosynthetic process	BP	1
2018	GO:0005247	0.0533664	0.998845	1	5	voltage-gated chloride channel activity	MF	1
3211	GO:0007618	0.0534156	0.994072	2	24	mating	BP	1
2907	GO:0006897	0.0534443	0.976884	9	353	endocytosis	BP	1
15506	GO:0099535	0.0536917	0.998782	1	6	synapse-associated extracellular matrix	CC	1
9052	GO:0042417	0.0538548	0.994031	2	22	dopamine metabolic process	BP	1
15500	GO:0099528	0.0539304	0.99882	1	5	G protein-coupled neurotransmitter receptor activity	MF	1
14583	GO:0090195	0.0540971	0.998886	1	4	chemokine secretion	BP	1
14584	GO:0090196	0.0540971	0.998886	1	4	regulation of chemokine secretion	BP	1
14585	GO:0090197	0.0540971	0.998886	1	4	positive regulation of chemokine secretion	BP	1
4704	GO:0015842	0.0540992	0.999008	1	3	aminergic neurotransmitter loading into synaptic vesicle	BP	1
7705	GO:0033673	0.0541356	0.98341	5	136	negative regulation of kinase activity	BP	1
6042	GO:0030029	0.0541392	0.975373	10	429	actin filament-based process	BP	1
1239	GO:0003298	0.0543218	0.993886	2	26	physiological muscle hypertrophy	BP	1
1242	GO:0003301	0.0543218	0.993886	2	26	physiological cardiac muscle hypertrophy	BP	1
12822	GO:0061049	0.0543218	0.993886	2	26	cell growth involved in cardiac muscle cell development	BP	1
4369	GO:0014061	0.0545696	0.99899	1	3	regulation of norepinephrine secretion	BP	1
11004	GO:0048243	0.0545696	0.99899	1	3	norepinephrine secretion	BP	1
8254	GO:0035338	0.0548478	0.998854	1	4	long-chain fatty-acyl-CoA biosynthetic process	BP	1
18255	GO:2000288	0.0548899	0.998777	1	5	positive regulation of myoblast proliferation	BP	1
16454	GO:1902459	0.0550929	0.998681	1	7	positive regulation of stem cell population maintenance	BP	1
6641	GO:0031341	0.0551647	0.993804	2	22	regulation of cell killing	BP	1
9419	GO:0043235	0.0552734	0.982892	5	182	receptor complex	CC	1
8093	GO:0034762	0.0552947	0.977269	8	305	regulation of transmembrane transport	BP	1
7330	GO:0032736	0.0554233	0.99883	1	4	positive regulation of interleukin-13 production	BP	1
7335	GO:0032754	0.0554233	0.99883	1	4	positive regulation of interleukin-5 production	BP	1
7852	GO:0034220	0.0554851	0.973635	11	457	ion transmembrane transport	BP	1
12258	GO:0060012	0.0556341	0.99895	1	3	synaptic transmission, glycinergic	BP	1
4434	GO:0014866	0.0556732	0.998741	1	5	skeletal myofibril assembly	BP	1
6165	GO:0030240	0.0556732	0.998741	1	5	skeletal muscle thin filament assembly	BP	1
11589	GO:0051051	0.0557471	0.977065	8	278	negative regulation of transport	BP	1
671	GO:0001972	0.0557683	0.998737	1	5	retinoic acid binding	MF	1
4781	GO:0016021	0.0558089	0.963418	37	1953	integral component of membrane	CC	1
13470	GO:0070661	0.0559178	0.985505	4	96	leukocyte proliferation	BP	1
10287	GO:0045685	0.0559706	0.989051	3	56	regulation of glial cell differentiation	BP	1
3793	GO:0009409	0.0561233	0.993583	2	25	response to cold	BP	1
14616	GO:0090257	0.0563064	0.98533	4	111	regulation of muscle system process	BP	1
11432	GO:0050802	0.056352	0.998657	1	6	circadian sleep/wake cycle, sleep	BP	1
2107	GO:0005523	0.0567814	0.998771	1	4	tropomyosin binding	MF	1
472	GO:0001654	0.0568192	0.982299	5	167	eye development	BP	1
10320	GO:0045762	0.0568312	0.998634	1	6	positive regulation of adenylate cyclase activity	BP	1
8286	GO:0035418	0.0569849	0.988701	3	70	protein localization to synapse	BP	1
2119	GO:0005544	0.0570491	0.993388	2	27	calcium-dependent phospholipid binding	MF	1
17130	GO:1904062	0.0573987	0.979769	6	200	regulation of cation transmembrane transport	BP	1
14784	GO:0090724	0.0576944	0.998647	1	5	central region of growth cone	CC	1
11223	GO:0048747	0.0577202	0.993219	2	31	muscle fiber development	BP	1
6638	GO:0031338	0.0580678	0.99319	2	28	regulation of vesicle fusion	BP	1
11254	GO:0048842	0.0585915	0.998547	1	6	positive regulation of axon extension involved in axon guidance	BP	1
6049	GO:0030038	0.0586251	0.988242	3	70	contractile actin filament bundle assembly	BP	1
9367	GO:0043149	0.0586251	0.988242	3	70	stress fiber assembly	BP	1
16966	GO:1903721	0.0586977	0.998829	1	3	positive regulation of I-kappaB phosphorylation	BP	1
8096	GO:0034765	0.0588134	0.977173	7	256	regulation of ion transmembrane transport	BP	1
11277	GO:0048880	0.0588767	0.981474	5	168	sensory system development	BP	1
15815	GO:0150063	0.0588767	0.981474	5	168	visual system development	BP	1
8622	GO:0036166	0.0589116	0.998589	1	5	phenotypic switching	BP	1
3888	GO:0009898	0.0591931	0.984342	4	105	cytoplasmic side of plasma membrane	CC	1
8705	GO:0036442	0.0592005	0.993084	2	22	proton-exporting ATPase activity	MF	1
2931	GO:0006936	0.0592015	0.984304	4	119	muscle contraction	BP	1
13524	GO:0070820	0.0593267	0.998804	1	3	tertiary granule	CC	1
11562	GO:0051019	0.0593488	0.992969	2	27	mitogen-activated protein kinase binding	MF	1
11914	GO:0051657	0.0595427	0.998499	1	6	maintenance of organelle location	BP	1
14916	GO:0097252	0.0595772	0.998645	1	4	oligodendrocyte apoptotic process	BP	1
18261	GO:2000300	0.0599073	0.98786	3	75	regulation of synaptic vesicle exocytosis	BP	1
18571	GO:2001024	0.0599074	0.992915	2	24	negative regulation of response to drug	BP	1
3932	GO:0010046	0.0601273	0.998771	1	3	response to mycotoxin	BP	1
17981	GO:1990504	0.060179	0.998366	1	9	dense core granule exocytosis	BP	1
2860	GO:0006820	0.0602549	0.976496	7	247	anion transport	BP	1
6291	GO:0030539	0.0604797	0.998451	1	6	male genitalia development	BP	1
11271	GO:0048871	0.0605439	0.978368	6	209	multicellular organismal homeostasis	BP	1
8932	GO:0042116	0.060631	0.992717	2	28	macrophage activation	BP	1
15535	GO:0099572	0.0608076	0.974491	8	338	postsynaptic specialization	CC	1
18466	GO:2000725	0.060827	0.992667	2	29	regulation of cardiac muscle cell differentiation	BP	1
6159	GO:0030228	0.0608695	0.998386	1	7	lipoprotein particle receptor activity	MF	1
7233	GO:0032558	0.0608717	0.99874	1	3	adenyl deoxyribonucleotide binding	MF	1
7237	GO:0032564	0.0608717	0.99874	1	3	dATP binding	MF	1
11375	GO:0050706	0.0609889	0.998486	1	5	regulation of interleukin-1 beta secretion	BP	1
10999	GO:0048237	0.061092	0.998731	1	3	rough endoplasmic reticulum lumen	CC	1
4370	GO:0014062	0.0611472	0.998728	1	3	regulation of serotonin secretion	BP	1
8555	GO:0036005	0.0614898	0.998461	1	5	response to macrophage colony-stimulating factor	BP	1
8556	GO:0036006	0.0614898	0.998461	1	5	cellular response to macrophage colony-stimulating factor stimulus	BP	1
15164	GO:0098655	0.0615063	0.972674	9	363	cation transmembrane transport	BP	1
4792	GO:0016049	0.0618521	0.973988	8	301	cell growth	BP	1
4079	GO:0010634	0.0618567	0.987314	3	72	positive regulation of epithelial cell migration	BP	1
5958	GO:0022410	0.0619603	0.998327	1	7	circadian sleep/wake cycle process	BP	1
5086	GO:0016714	0.0622383	0.998682	1	3	oxidoreductase activity, acting on paired donors, with incorporation or reduction of molecular oxygen, reduced pteridine as one donor, and incorporation of one atom of oxygen	MF	1
9764	GO:0044208	0.0623857	0.998675	1	3	'de novo' AMP biosynthetic process	BP	1
6917	GO:0032000	0.0624014	0.998349	1	6	positive regulation of fatty acid beta-oxidation	BP	1
14240	GO:0072384	0.062457	0.987155	3	69	organelle transport along microtubule	BP	1
5686	GO:0019932	0.0626604	0.979948	5	162	second-messenger-mediated signaling	BP	1
12371	GO:0060192	0.0627135	0.998333	1	6	negative regulation of lipase activity	BP	1
17623	GO:1905323	0.0627271	0.998496	1	4	telomerase holoenzyme complex assembly	BP	1
13165	GO:0070032	0.0628546	0.998655	1	3	synaptobrevin 2-SNAP-25-syntaxin-1a-complexin I complex	CC	1
2695	GO:0006570	0.0630279	0.998648	1	3	tyrosine metabolic process	BP	1
17835	GO:1905936	0.063031	0.998648	1	3	regulation of germ cell proliferation	BP	1
18235	GO:2000254	0.063031	0.998648	1	3	regulation of male germ cell proliferation	BP	1
12588	GO:0060560	0.0630371	0.979776	5	173	developmental growth involved in morphogenesis	BP	1
10671	GO:0046621	0.0630446	0.992276	2	27	negative regulation of organ growth	BP	1
4082	GO:0010637	0.0633509	0.998466	1	4	negative regulation of mitochondrial fusion	BP	1
11372	GO:0050702	0.0634281	0.998294	1	6	interleukin-1 beta secretion	BP	1
761	GO:0002134	0.0640176	0.998433	1	4	UTP binding	MF	1
7226	GO:0032551	0.0640176	0.998433	1	4	pyrimidine ribonucleoside binding	MF	1
4407	GO:0014819	0.0644115	0.998309	1	5	regulation of skeletal muscle contraction	BP	1
6981	GO:0032127	0.0646267	0.998228	1	6	dense core granule membrane	CC	1
11096	GO:0048513	0.065165	0.959239	26	1441	animal organ development	BP	1
17589	GO:1905207	0.0652643	0.99179	2	31	regulation of cardiocyte differentiation	BP	1
2048	GO:0005326	0.0653017	0.99181	2	29	neurotransmitter transporter activity	MF	1
22	GO:0000050	0.0655258	0.998357	1	4	urea cycle	BP	1
5580	GO:0019627	0.0655258	0.998357	1	4	urea metabolic process	BP	1
11116	GO:0048545	0.0655329	0.982072	4	107	response to steroid hormone	BP	1
2091	GO:0005488	0.065549	0.957104	102	6314	binding	MF	1
10436	GO:0045988	0.0656044	0.998245	1	5	negative regulation of striated muscle contraction	BP	1
17089	GO:1903979	0.0657644	0.998345	1	4	negative regulation of microglial cell activation	BP	1
10323	GO:0045765	0.0660717	0.981855	4	114	regulation of angiogenesis	BP	1
11645	GO:0051148	0.0660844	0.991642	2	30	negative regulation of muscle cell differentiation	BP	1
12320	GO:0060087	0.0660971	0.998218	1	5	relaxation of vascular smooth muscle	BP	1
1999	GO:0005216	0.0663303	0.978417	5	171	ion channel activity	MF	1
2707	GO:0006584	0.066665	0.99161	2	25	catecholamine metabolic process	BP	1
3842	GO:0009712	0.066665	0.99161	2	25	catechol-containing compound metabolic process	BP	1
6299	GO:0030550	0.0667902	0.998292	1	4	acetylcholine receptor inhibitor activity	MF	1
14003	GO:0071840	0.0669471	0.953267	59	3446	cellular component organization or biogenesis	BP	1
1054	GO:0002830	0.0669589	0.998283	1	4	positive regulation of type 2 immune response	BP	1
15572	GO:0099641	0.0670744	0.997996	1	8	anterograde axonal protein transport	BP	1
17642	GO:1905383	0.0670744	0.997996	1	8	protein localization to presynapse	BP	1
9577	GO:0043532	0.0671812	0.998271	1	4	angiostatin binding	MF	1
9644	GO:0043648	0.0675009	0.985765	3	55	dicarboxylic acid metabolic process	BP	1
11135	GO:0048592	0.0675293	0.985623	3	78	eye morphogenesis	BP	1
13294	GO:0070293	0.067915	0.998233	1	4	renal absorption	BP	1
972	GO:0002675	0.0679266	0.998232	1	4	positive regulation of acute inflammatory response	BP	1
5115	GO:0016775	0.0680402	0.998226	1	4	phosphotransferase activity, nitrogenous group as acceptor	MF	1
3820	GO:0009605	0.0681933	0.961274	17	845	response to external stimulus	BP	1
4583	GO:0015318	0.0682601	0.969059	9	366	inorganic molecular entity transmembrane transporter activity	MF	1
10118	GO:0045213	0.0685241	0.998083	1	5	neurotransmitter receptor metabolic process	BP	1
3309	GO:0008180	0.0686502	0.991217	2	25	COP9 signalosome	CC	1
3063	GO:0007189	0.0687214	0.991077	2	33	adenylate cyclase-activating G protein-coupled receptor signaling pathway	BP	1
16566	GO:1902803	0.0688173	0.985236	3	78	regulation of synaptic vesicle transport	BP	1
18256	GO:2000291	0.0692646	0.997904	1	7	regulation of myoblast proliferation	BP	1
18316	GO:2000394	0.0694	0.998033	1	5	positive regulation of lamellipodium morphogenesis	BP	1
10393	GO:0045916	0.0695162	0.998147	1	4	negative regulation of complement activation	BP	1
18239	GO:2000258	0.0695162	0.998147	1	4	negative regulation of protein activation cascade	BP	1
15347	GO:0098961	0.0696799	0.998017	1	5	dendritic transport of ribonucleoprotein complex	BP	1
15349	GO:0098963	0.0696799	0.998017	1	5	dendritic transport of messenger ribonucleoprotein complex	BP	1
15030	GO:0097529	0.0697063	0.985074	3	59	myeloid leukocyte migration	BP	1
17258	GO:1904415	0.0700288	0.998119	1	4	regulation of xenophagy	BP	1
17259	GO:1904417	0.0700288	0.998119	1	4	positive regulation of xenophagy	BP	1
9293	GO:0043001	0.0701935	0.990833	2	29	Golgi to plasma membrane protein transport	BP	1
98	GO:0000226	0.0702469	0.969659	8	314	microtubule cytoskeleton organization	BP	1
13959	GO:0071702	0.070473	0.954627	29	1475	organic substance transport	BP	1
11245	GO:0048813	0.0705595	0.980133	4	141	dendrite morphogenesis	BP	1
2102	GO:0005518	0.0705747	0.990739	2	30	collagen binding	MF	1
5990	GO:0022838	0.0706506	0.976593	5	174	substrate-specific channel activity	MF	1
13619	GO:0070995	0.0707369	0.998081	1	4	NADPH oxidation	BP	1
18597	GO:2001135	0.0711082	0.997849	1	6	regulation of endocytic recycling	BP	1
2061	GO:0005351	0.0711261	0.998059	1	4	carbohydrate:proton symporter activity	MF	1
7229	GO:0032554	0.071157	0.998057	1	4	purine deoxyribonucleotide binding	MF	1
6414	GO:0030889	0.0714713	0.997827	1	6	negative regulation of B cell proliferation	BP	1
16964	GO:1903719	0.0718045	0.998021	1	4	regulation of I-kappaB phosphorylation	BP	1
9894	GO:0044449	0.0718727	0.979733	4	106	contractile fiber part	CC	1
14961	GO:0097384	0.0719367	0.997884	1	5	cellular lipid biosynthetic process	BP	1
3443	GO:0008430	0.0720306	0.998009	1	4	selenium binding	MF	1
3831	GO:0009635	0.0725187	0.997981	1	4	response to herbicide	BP	1
17065	GO:1903935	0.0725187	0.997981	1	4	response to sodium arsenite	BP	1
934	GO:0002526	0.072565	0.990344	2	29	acute inflammatory response	BP	1
8087	GO:0034754	0.0726133	0.990334	2	29	cellular hormone metabolic process	BP	1
15319	GO:0098920	0.0727219	0.997749	1	6	retrograde trans-synaptic signaling by lipid	BP	1
15320	GO:0098921	0.0727219	0.997749	1	6	retrograde trans-synaptic signaling by endocannabinoid	BP	1
9918	GO:0044557	0.0727629	0.997683	1	7	relaxation of smooth muscle	BP	1
15359	GO:0098973	0.0727646	0.997967	1	4	structural constituent of postsynaptic actin cytoskeleton	MF	1
7420	GO:0032905	0.0730617	0.997816	1	5	transforming growth factor beta1 production	BP	1
7423	GO:0032908	0.0730617	0.997816	1	5	regulation of transforming growth factor beta1 production	BP	1
2151	GO:0005641	0.0731959	0.997719	1	6	nuclear envelope lumen	CC	1
4334	GO:0014009	0.0732771	0.990164	2	31	glial cell proliferation	BP	1
8474	GO:0035815	0.0734008	0.997931	1	4	positive regulation of renal sodium excretion	BP	1
17843	GO:1905952	0.0734203	0.983891	3	66	regulation of lipid localization	BP	1
6598	GO:0031280	0.0734569	0.997702	1	6	negative regulation of cyclase activity	BP	1
5178	GO:0016879	0.0735717	0.990117	2	30	ligase activity, forming carbon-nitrogen bonds	MF	1
9576	GO:0043531	0.0736077	0.990144	2	28	ADP binding	MF	1
16226	GO:1901681	0.0740144	0.978928	4	105	sulfur compound binding	MF	1
11631	GO:0051130	0.0740203	0.958209	16	797	positive regulation of cellular component organization	BP	1
15548	GO:0099590	0.0741097	0.989974	2	32	neurotransmitter receptor internalization	BP	1
7453	GO:0032956	0.0741758	0.972125	6	206	regulation of actin cytoskeleton organization	BP	1
2064	GO:0005355	0.0741865	0.997748	1	5	glucose transmembrane transporter activity	MF	1
4514	GO:0015149	0.0741865	0.997748	1	5	hexose transmembrane transporter activity	MF	1
4361	GO:0014052	0.0742887	0.997584	1	7	regulation of gamma-aminobutyric acid secretion	BP	1
15670	GO:0110053	0.0743554	0.975038	5	157	regulation of actin filament organization	BP	1
18314	GO:2000392	0.0745649	0.997631	1	6	regulation of lamellipodium morphogenesis	BP	1
7619	GO:0033293	0.0749766	0.989838	2	29	monocarboxylic acid binding	MF	1
6675	GO:0031406	0.0751972	0.978502	4	99	carboxylic acid binding	MF	1
18549	GO:2000969	0.0752035	0.99759	1	6	positive regulation of AMPA receptor activity	BP	1
4001	GO:0010469	0.0752583	0.983257	3	77	regulation of signaling receptor activity	BP	1
6314	GO:0030595	0.0754034	0.983287	3	64	leukocyte chemotaxis	BP	1
6034	GO:0030016	0.075705	0.978265	4	110	myofibril	CC	1
11437	GO:0050807	0.0757728	0.974364	5	190	regulation of synapse organization	BP	1
12032	GO:0051932	0.0759388	0.989521	2	37	synaptic transmission, GABAergic	BP	1
9382	GO:0043177	0.076063	0.978163	4	101	organic acid binding	MF	1
13923	GO:0071635	0.0761687	0.997624	1	5	negative regulation of transforming growth factor beta production	BP	1
5288	GO:0017144	0.0762134	0.963201	10	339	drug metabolic process	BP	1
3226	GO:0008009	0.0762613	0.997764	1	4	chemokine activity	MF	1
11957	GO:0051764	0.0763415	0.997446	1	7	actin crosslink formation	BP	1
15975	GO:1900449	0.0766364	0.989339	2	40	regulation of glutamate receptor signaling pathway	BP	1
2024	GO:0005253	0.0767205	0.989416	2	32	anion channel activity	MF	1
14883	GO:0097191	0.0769307	0.977791	4	111	extrinsic apoptotic signaling pathway	BP	1
16570	GO:1902807	0.0770623	0.989328	2	33	negative regulation of cell cycle G1/S phase transition	BP	1
9197	GO:0042749	0.0771512	0.997391	1	7	regulation of circadian sleep/wake cycle	BP	1
3876	GO:0009886	0.0771648	0.99739	1	7	post-embryonic animal morphogenesis	BP	1
5669	GO:0019894	0.0771925	0.989238	2	38	kinesin binding	MF	1
554	GO:0001786	0.0773018	0.989276	2	33	phosphatidylserine binding	MF	1
12975	GO:0061548	0.0774532	0.997316	1	8	ganglion development	BP	1
2076	GO:0005402	0.0777651	0.99742	1	6	carbohydrate:cation symporter activity	MF	1
15576	GO:0099699	0.0780532	0.977261	4	147	integral component of synaptic membrane	CC	1
7552	GO:0033147	0.0780579	0.997401	1	6	negative regulation of intracellular estrogen receptor signaling pathway	BP	1
18039	GO:1990769	0.0783219	0.997639	1	4	proximal neuron projection	CC	1
15246	GO:0098815	0.0785551	0.988929	2	39	modulation of excitatory postsynaptic potential	BP	1
6945	GO:0032051	0.0785607	0.997366	1	6	clathrin light chain binding	MF	1
4513	GO:0015145	0.0786302	0.997362	1	6	monosaccharide transmembrane transporter activity	MF	1
1537	GO:0004311	0.0786743	0.997617	1	4	farnesyltranstransferase activity	MF	1
16527	GO:1902669	0.0788051	0.997276	1	7	positive regulation of axon guidance	BP	1
7034	GO:0032253	0.0789515	0.997167	1	9	dense core granule localization	BP	1
15492	GO:0099519	0.0789515	0.997167	1	9	dense core granule cytoskeletal transport	BP	1
16283	GO:1901950	0.0789515	0.997167	1	9	dense core granule transport	BP	1
6780	GO:0031642	0.0790881	0.99733	1	6	negative regulation of myelination	BP	1
91	GO:0000212	0.0792407	0.997245	1	7	meiotic spindle organization	BP	1
9991	GO:0044849	0.0796432	0.997398	1	5	estrous cycle	BP	1
3337	GO:0008219	0.079678	0.950801	22	1077	cell death	BP	1
23	GO:0000052	0.0803009	0.99717	1	7	citrulline metabolic process	BP	1
3079	GO:0007213	0.0805587	0.997228	1	6	G protein-coupled acetylcholine receptor signaling pathway	BP	1
697	GO:0002027	0.0807322	0.988456	2	38	regulation of heart rate	BP	1
10193	GO:0045453	0.0807361	0.988521	2	33	bone resorption	BP	1
8016	GO:0034616	0.0807595	0.997487	1	4	response to laminar fluid shear stress	BP	1
13851	GO:0071499	0.0807595	0.997487	1	4	cellular response to laminar fluid shear stress	BP	1
11567	GO:0051024	0.0808993	0.997478	1	4	positive regulation of immunoglobulin secretion	BP	1
11692	GO:0051224	0.0811033	0.97618	4	108	negative regulation of protein transport	BP	1
15132	GO:0098562	0.0811152	0.976143	4	117	cytoplasmic side of membrane	CC	1
7232	GO:0032557	0.0811827	0.997295	1	5	pyrimidine ribonucleotide binding	MF	1
563	GO:0001820	0.0813076	0.997452	1	4	serotonin secretion	BP	1
9193	GO:0042745	0.0813288	0.997037	1	8	circadian sleep/wake cycle	BP	1
604	GO:0001884	0.0813468	0.997284	1	5	pyrimidine nucleoside binding	MF	1
4080	GO:0010635	0.0813888	0.99717	1	6	regulation of mitochondrial fusion	BP	1
15238	GO:0098802	0.0815181	0.981218	3	85	plasma membrane receptor complex	CC	1
11355	GO:0050679	0.0817308	0.981188	3	77	positive regulation of epithelial cell proliferation	BP	1
1117	GO:0003012	0.0818432	0.971709	5	180	muscle system process	BP	1
7334	GO:0032753	0.0818806	0.997247	1	5	positive regulation of interleukin-4 production	BP	1
3524	GO:0008603	0.0819792	0.99724	1	5	cAMP-dependent protein kinase regulator activity	MF	1
7615	GO:0033280	0.0821197	0.997118	1	6	response to vitamin D	BP	1
8526	GO:0035933	0.082139	0.997229	1	5	glucocorticoid secretion	BP	1
18536	GO:2000849	0.082139	0.997229	1	5	regulation of glucocorticoid secretion	BP	1
4533	GO:0015187	0.082165	0.997228	1	5	glycine transmembrane transporter activity	MF	1
11880	GO:0051592	0.0821738	0.981038	3	78	response to calcium ion	BP	1
9126	GO:0042581	0.08236	0.997214	1	5	specific granule	CC	1
780	GO:0002176	0.0826599	0.997365	1	4	male germ cell proliferation	BP	1
3320	GO:0008199	0.0829428	0.997347	1	4	ferric iron binding	MF	1
5982	GO:0022804	0.0830446	0.971197	5	168	active transmembrane transporter activity	MF	1
7678	GO:0033603	0.0832113	0.99704	1	6	positive regulation of dopamine secretion	BP	1
10434	GO:0045986	0.0833324	0.996886	1	8	negative regulation of smooth muscle contraction	BP	1
11246	GO:0048814	0.0835027	0.980547	3	90	regulation of dendrite morphogenesis	BP	1
4498	GO:0015108	0.0835585	0.987816	2	38	chloride transmembrane transporter activity	MF	1
11719	GO:0051260	0.0837012	0.967581	6	197	protein homooligomerization	BP	1
8094	GO:0034763	0.0842235	0.980415	3	70	negative regulation of transmembrane transport	BP	1
12630	GO:0060644	0.0842957	0.996876	1	7	mammary gland epithelial cell differentiation	BP	1
1859	GO:0004857	0.0843784	0.970653	5	147	enzyme inhibitor activity	MF	1
3993	GO:0010459	0.0845677	0.99706	1	5	negative regulation of heart rate	BP	1
14038	GO:0071900	0.0846351	0.967085	6	220	regulation of protein serine/threonine kinase activity	BP	1
16885	GO:1903532	0.0847682	0.967025	6	217	positive regulation of secretion by cell	BP	1
13924	GO:0071636	0.084862	0.996833	1	7	positive regulation of transforming growth factor beta production	BP	1
10325	GO:0045773	0.0848854	0.987488	2	40	positive regulation of axon extension	BP	1
5090	GO:0016722	0.0849434	0.997033	1	5	oxidoreductase activity, oxidizing metal ions	MF	1
6892	GO:0031956	0.0850386	0.996906	1	6	medium-chain fatty acid-CoA ligase activity	MF	1
15599	GO:0102391	0.0850386	0.996906	1	6	decanoate-CoA ligase activity	MF	1
4149	GO:0010746	0.0850453	0.997026	1	5	regulation of plasma membrane long-chain fatty acid transport	BP	1
2108	GO:0005524	0.0851073	0.950983	16	824	ATP binding	MF	1
16112	GO:1901342	0.0851426	0.974516	4	126	regulation of vasculature development	BP	1
11967	GO:0051782	0.0852948	0.997008	1	5	negative regulation of cell division	BP	1
9880	GO:0044430	0.0853386	0.950038	17	830	cytoskeletal part	CC	1
14059	GO:0071941	0.0853813	0.997002	1	5	nitrogen cycle metabolic process	BP	1
5174	GO:0016874	0.0855926	0.974433	4	101	ligase activity	MF	1
15826	GO:0150079	0.085615	0.996986	1	5	negative regulation of neuroinflammatory response	BP	1
3315	GO:0008191	0.0857997	0.996849	1	6	metalloendopeptidase inhibitor activity	MF	1
5045	GO:0016615	0.0861176	0.996949	1	5	malate dehydrogenase activity	MF	1
8262	GO:0035360	0.0861405	0.996948	1	5	positive regulation of peroxisome proliferator activated receptor signaling pathway	BP	1
4748	GO:0015926	0.0863695	0.996718	1	7	glucosidase activity	MF	1
6184	GO:0030282	0.0865155	0.987068	2	44	bone mineralization	BP	1
2074	GO:0005388	0.0868917	0.996515	1	10	calcium-transporting ATPase activity	MF	1
13790	GO:0071394	0.0869177	0.996765	1	6	cellular response to testosterone stimulus	BP	1
12897	GO:0061318	0.0870576	0.996664	1	7	renal filtration cell differentiation	BP	1
14079	GO:0072010	0.0870576	0.996664	1	7	glomerular epithelium development	BP	1
14126	GO:0072112	0.0870576	0.996664	1	7	glomerular visceral epithelial cell differentiation	BP	1
14203	GO:0072311	0.0870576	0.996664	1	7	glomerular epithelial cell differentiation	BP	1
7395	GO:0032870	0.0870893	0.963002	7	287	cellular response to hormone stimulus	BP	1
7929	GO:0034394	0.0871531	0.986949	2	41	protein localization to cell surface	BP	1
14800	GO:0097011	0.0880018	0.996682	1	6	cellular response to granulocyte macrophage colony-stimulating factor stimulus	BP	1
826	GO:0002281	0.0885998	0.996768	1	5	macrophage activation involved in immune response	BP	1
12014	GO:0051896	0.0888228	0.978843	3	76	regulation of protein kinase B signaling	BP	1
1096	GO:0002921	0.0888794	0.996747	1	5	negative regulation of humoral immune response	BP	1
11097	GO:0048514	0.0888927	0.964941	6	254	blood vessel morphogenesis	BP	1
11433	GO:0050803	0.0890111	0.968442	5	197	regulation of synapse structure or activity	BP	1
6792	GO:0031664	0.0892233	0.996493	1	7	regulation of lipopolysaccharide-mediated signaling pathway	BP	1
11812	GO:0051450	0.0892532	0.99642	1	8	myoblast proliferation	BP	1
15980	GO:1900454	0.0893145	0.996415	1	8	positive regulation of long-term synaptic depression	BP	1
10385	GO:0045906	0.0896048	0.996391	1	8	negative regulation of vasoconstriction	BP	1
4739	GO:0015911	0.0897209	0.996549	1	6	plasma membrane long-chain fatty acid transport	BP	1
16309	GO:1902001	0.0897209	0.996549	1	6	fatty acid transmembrane transport	BP	1
10810	GO:0046949	0.0898681	0.996537	1	6	fatty-acyl-CoA biosynthetic process	BP	1
17493	GO:1904950	0.0900211	0.972591	4	113	negative regulation of establishment of protein localization	BP	1
10318	GO:0045760	0.0900743	0.996521	1	6	positive regulation of action potential	BP	1
958	GO:0002638	0.0901739	0.996513	1	6	negative regulation of immunoglobulin production	BP	1
16600	GO:1902905	0.0902683	0.972466	4	119	positive regulation of supramolecular fiber organization	BP	1
7179	GO:0032471	0.0903184	0.996638	1	5	negative regulation of endoplasmic reticulum calcium ion concentration	BP	1
11759	GO:0051336	0.0907407	0.953038	11	504	regulation of hydrolase activity	BP	1
7227	GO:0032552	0.0909343	0.996592	1	5	deoxyribonucleotide binding	MF	1
3153	GO:0007417	0.0912482	0.954314	10	493	central nervous system development	BP	1
7307	GO:0032691	0.0913447	0.996421	1	6	negative regulation of interleukin-1 beta production	BP	1
18128	GO:2000035	0.0914278	0.996414	1	6	regulation of stem cell division	BP	1
590	GO:0001848	0.0918976	0.996376	1	6	complement binding	MF	1
11377	GO:0050708	0.0919626	0.963456	6	223	regulation of protein secretion	BP	1
2942	GO:0006955	0.0922623	0.953759	10	417	immune response	BP	1
16485	GO:1902532	0.0923439	0.95773	8	313	negative regulation of intracellular signal transduction	BP	1
2899	GO:0006887	0.0925525	0.963138	6	237	exocytosis	BP	1
18205	GO:2000179	0.0928307	0.98569	2	34	positive regulation of neural precursor cell proliferation	BP	1
15106	GO:0097755	0.0928619	0.985683	2	34	positive regulation of blood vessel diameter	BP	1
10935	GO:0048020	0.0931105	0.996175	1	7	CCR chemokine receptor binding	MF	1
2805	GO:0006720	0.0932401	0.985747	2	27	isoprenoid metabolic process	BP	1
9202	GO:0042756	0.0932466	0.996412	1	5	drinking behavior	BP	1
11771	GO:0051350	0.0933566	0.996154	1	7	negative regulation of lyase activity	BP	1
15182	GO:0098691	0.0933896	0.996073	1	8	dopaminergic synapse	CC	1
9050	GO:0042415	0.093541	0.996243	1	6	norepinephrine metabolic process	BP	1
14801	GO:0097012	0.0936085	0.996133	1	7	response to granulocyte macrophage colony-stimulating factor	BP	1
2292	GO:0005882	0.0936588	0.985472	2	35	intermediate filament	CC	1
5634	GO:0019825	0.0937301	0.996374	1	5	oxygen binding	MF	1
3994	GO:0010460	0.0937727	0.996119	1	7	positive regulation of heart rate	BP	1
2010	GO:0005231	0.0940433	0.996017	1	8	excitatory extracellular ligand-gated ion channel activity	MF	1
9571	GO:0043523	0.0943258	0.966057	5	165	regulation of neuron apoptotic process	BP	1
15948	GO:1900271	0.0943419	0.985231	2	40	regulation of long-term synaptic potentiation	BP	1
12790	GO:0061001	0.0947832	0.985054	2	46	regulation of dendritic spine morphogenesis	BP	1
11374	GO:0050704	0.0949076	0.996023	1	7	regulation of interleukin-1 secretion	BP	1
6467	GO:0031005	0.094925	0.996279	1	5	filamin binding	MF	1
2294	GO:0005884	0.0950522	0.976707	3	76	actin filament	CC	1
15407	GO:0099072	0.0952344	0.976624	3	79	regulation of postsynaptic membrane neurotransmitter receptor levels	BP	1
11623	GO:0051119	0.0956908	0.995955	1	7	sugar transmembrane transporter activity	MF	1
12293	GO:0060055	0.0957306	0.996061	1	6	angiogenesis involved in wound healing	BP	1
15511	GO:0099541	0.0958569	0.995795	1	9	trans-synaptic signaling by lipid	BP	1
15512	GO:0099542	0.0958569	0.995795	1	9	trans-synaptic signaling by endocannabinoid	BP	1
1431	GO:0004017	0.0958834	0.996202	1	5	adenylate kinase activity	MF	1
6108	GO:0030155	0.0962961	0.958095	7	303	regulation of cell adhesion	BP	1
16333	GO:1902074	0.0965788	0.99599	1	6	response to salt	BP	1
11085	GO:0048487	0.0966297	0.984723	2	36	beta-tubulin binding	MF	1
15886	GO:1900121	0.0969674	0.995957	1	6	negative regulation of receptor binding	BP	1
10870	GO:0047391	0.0969787	0.995956	1	6	alkylglycerophosphoethanolamine phosphodiesterase activity	MF	1
11909	GO:0051650	0.0971161	0.964677	5	198	establishment of vesicle localization	BP	1
9313	GO:0043031	0.0974332	0.995917	1	6	negative regulation of macrophage activation	BP	1
2791	GO:0006695	0.0974487	0.984594	2	32	cholesterol biosynthetic process	BP	1
16521	GO:1902653	0.0974487	0.984594	2	32	secondary alcohol biosynthetic process	BP	1
11828	GO:0051489	0.0975741	0.984487	2	36	regulation of filopodium assembly	BP	1
6147	GO:0030212	0.0976859	0.995696	1	8	hyaluronan metabolic process	BP	1
6180	GO:0030276	0.0977433	0.984371	2	41	clathrin binding	MF	1
9451	GO:0043292	0.0979064	0.969296	4	119	contractile fiber	CC	1
2329	GO:0005952	0.0979496	0.995758	1	7	cAMP-dependent protein kinase complex	CC	1
7793	GO:0034103	0.0981272	0.984302	2	39	regulation of tissue remodeling	BP	1
5124	GO:0016787	0.0981488	0.936235	25	1266	hydrolase activity	MF	1
11389	GO:0050727	0.098208	0.969178	4	117	regulation of inflammatory response	BP	1
6642	GO:0031342	0.0982124	0.99585	1	6	negative regulation of cell killing	BP	1
9775	GO:0044224	0.0983908	0.995566	1	9	juxtaparanode region of axon	CC	1
7715	GO:0033687	0.0984137	0.99551	1	10	osteoblast proliferation	BP	1
7716	GO:0033688	0.0984137	0.99551	1	10	regulation of osteoblast proliferation	BP	1
4560	GO:0015267	0.0985718	0.964015	5	186	channel activity	MF	1
5981	GO:0022803	0.0985718	0.964015	5	186	passive transmembrane transporter activity	MF	1
11493	GO:0050885	0.098606	0.984075	2	48	neuromuscular process controlling balance	BP	1
15188	GO:0098700	0.0986096	0.995816	1	6	neurotransmitter loading into synaptic vesicle	BP	1
9375	GO:0043169	0.0987995	0.933017	32	1826	cation binding	MF	1
6252	GO:0030431	0.098931	0.995516	1	9	sleep	BP	1
2946	GO:0006959	0.0991796	0.984207	2	30	humoral immune response	BP	1
5260	GO:0017085	0.099198	0.995765	1	6	response to insecticide	BP	1
4723	GO:0015874	0.0992784	0.995758	1	6	norepinephrine transport	BP	1
7464	GO:0032970	0.0992873	0.959744	6	226	regulation of actin filament-based process	BP	1
4480	GO:0015075	0.0997831	0.951212	9	389	ion transmembrane transporter activity	MF	1
11131	GO:0048584	0.0998536	0.939377	18	934	positive regulation of response to stimulus	BP	1
4575	GO:0015294	0.100226	0.983703	2	44	solute:cation symporter activity	MF	1
4481	GO:0015077	0.100544	0.96311	5	173	monovalent inorganic cation transmembrane transporter activity	MF	1
1119	GO:0003014	0.100854	0.983624	2	38	renal system process	BP	1
11270	GO:0048870	0.100865	0.942586	14	743	cell motility	BP	1
11922	GO:0051674	0.100865	0.942586	14	743	localization of cell	BP	1
11585	GO:0051047	0.101431	0.95864	6	228	positive regulation of secretion	BP	1
6223	GO:0030336	0.101622	0.967667	4	133	negative regulation of cell migration	BP	1
11415	GO:0050775	0.101629	0.983355	2	43	positive regulation of dendrite morphogenesis	BP	1
3349	GO:0008242	0.101639	0.995722	1	5	omega peptidase activity	MF	1
2406	GO:0006091	0.101686	0.955291	7	228	generation of precursor metabolites and energy	BP	1
8522	GO:0035929	0.101852	0.99553	1	6	steroid hormone secretion	BP	1
8523	GO:0035930	0.101852	0.99553	1	6	corticosteroid hormone secretion	BP	1
18528	GO:2000831	0.101852	0.99553	1	6	regulation of steroid hormone secretion	BP	1
18533	GO:2000846	0.101852	0.99553	1	6	regulation of corticosteroid hormone secretion	BP	1
6647	GO:0031347	0.10211	0.958305	6	220	regulation of defense response	BP	1
1993	GO:0005184	0.102263	0.995668	1	5	neuropeptide hormone activity	MF	1
8591	GO:0036093	0.102321	0.995663	1	5	germ cell proliferation	BP	1
116	GO:0000275	0.102508	0.995647	1	5	mitochondrial proton-transporting ATP synthase complex, catalytic core F(1)	CC	1
10134	GO:0045261	0.102508	0.995647	1	5	proton-transporting ATP synthase complex, catalytic core F(1)	CC	1
6599	GO:0031281	0.102541	0.995117	1	10	positive regulation of cyclase activity	BP	1
2137	GO:0005604	0.102549	0.98313	2	42	basement membrane	CC	1
18292	GO:2000352	0.102708	0.995101	1	10	negative regulation of endothelial cell apoptotic process	BP	1
6848	GO:0031821	0.102804	0.995318	1	7	G protein-coupled serotonin receptor binding	MF	1
15470	GO:0099240	0.103037	0.966979	4	161	intrinsic component of synaptic membrane	CC	1
18211	GO:2000193	0.103131	0.995415	1	6	positive regulation of fatty acid transport	BP	1
3113	GO:0007274	0.103308	0.994994	1	11	neuromuscular synaptic transmission	BP	1
7687	GO:0033622	0.10346	0.995161	1	8	integrin activation	BP	1
2861	GO:0006821	0.103473	0.982889	2	42	chloride transport	BP	1
12192	GO:0055021	0.103689	0.98282	2	43	regulation of cardiac muscle tissue growth	BP	1
15280	GO:0098876	0.103693	0.973631	3	77	vesicle-mediated transport to the plasma membrane	BP	1
12353	GO:0060159	0.103747	0.99523	1	7	regulation of dopamine receptor signaling pathway	BP	1
10362	GO:0045843	0.103763	0.982908	2	36	negative regulation of striated muscle tissue development	BP	1
4360	GO:0014051	0.104161	0.994868	1	12	gamma-aminobutyric acid secretion	BP	1
11770	GO:0051349	0.104237	0.995011	1	9	positive regulation of lyase activity	BP	1
18653	GO:2001236	0.104285	0.973409	3	78	regulation of extrinsic apoptotic signaling pathway	BP	1
11524	GO:0050930	0.104642	0.995145	1	7	induction of positive chemotaxis	BP	1
11151	GO:0048635	0.105044	0.982555	2	37	negative regulation of muscle organ development	BP	1
11041	GO:0048305	0.105234	0.995221	1	6	immunoglobulin secretion	BP	1
11566	GO:0051023	0.105234	0.995221	1	6	regulation of immunoglobulin secretion	BP	1
11353	GO:0050673	0.105514	0.960703	5	183	epithelial cell proliferation	BP	1
3213	GO:0007620	0.105518	0.994963	1	8	copulation	BP	1
15222	GO:0098779	0.105571	0.994957	1	8	positive regulation of mitophagy in response to mitochondrial depolarization	BP	1
2419	GO:0006108	0.105746	0.995174	1	6	malate metabolic process	BP	1
7033	GO:0032252	0.105955	0.99465	1	13	secretory granule localization	BP	1
18004	GO:1990635	0.106022	0.995014	1	7	proximal dendrite	CC	1
9314	GO:0043032	0.106042	0.995012	1	7	positive regulation of macrophage activation	BP	1
17072	GO:1903955	0.106168	0.995134	1	6	positive regulation of protein targeting to mitochondrion	BP	1
10542	GO:0046321	0.106448	0.994793	1	9	positive regulation of fatty acid oxidation	BP	1
13547	GO:0070852	0.10665	0.994953	1	7	cell body fiber	CC	1
12516	GO:0060420	0.106782	0.981991	2	44	regulation of heart growth	BP	1
467	GO:0001649	0.106925	0.97241	3	83	osteoblast differentiation	BP	1
16155	GO:1901526	0.107065	0.994731	1	9	positive regulation of mitophagy	BP	1
6441	GO:0030948	0.10711	0.994806	1	8	negative regulation of vascular endothelial growth factor receptor signaling pathway	BP	1
3203	GO:0007608	0.107144	0.994607	1	11	sensory perception of smell	BP	1
11644	GO:0051147	0.107684	0.972151	3	80	regulation of muscle cell differentiation	BP	1
3035	GO:0007156	0.107917	0.981609	2	51	homophilic cell adhesion via plasma membrane adhesion molecules	BP	1
15181	GO:0098690	0.108155	0.994702	1	8	glycinergic synapse	CC	1
3095	GO:0007252	0.108743	0.994561	1	9	I-kappaB phosphorylation	BP	1
6999	GO:0032182	0.108843	0.971769	3	74	ubiquitin-like protein binding	MF	1
11391	GO:0050729	0.108865	0.981524	2	38	positive regulation of inflammatory response	BP	1
3264	GO:0008089	0.108951	0.981423	2	43	anterograde axonal transport	BP	1
6255	GO:0030449	0.109055	0.99486	1	6	regulation of complement activation	BP	1
18238	GO:2000257	0.109055	0.99486	1	6	regulation of protein activation cascade	BP	1
12950	GO:0061469	0.109554	0.994668	1	7	regulation of type B pancreatic cell proliferation	BP	1
3832	GO:0009636	0.109748	0.958696	5	164	response to toxic substance	BP	1
4482	GO:0015078	0.110269	0.971328	3	65	proton transmembrane transporter activity	MF	1
1040	GO:0002791	0.110335	0.95398	6	237	regulation of peptide secretion	BP	1
11094	GO:0048511	0.110366	0.963812	4	149	rhythmic process	BP	1
931	GO:0002523	0.11057	0.994713	1	6	leukocyte migration involved in inflammatory response	BP	1
18345	GO:2000480	0.110615	0.994453	1	8	negative regulation of cAMP-dependent protein kinase activity	BP	1
3328	GO:0008209	0.110678	0.994556	1	7	androgen metabolic process	BP	1
17908	GO:1990226	0.110879	0.994535	1	7	histone methyltransferase binding	MF	1
17088	GO:1903978	0.111185	0.994308	1	9	regulation of microglial cell activation	BP	1
16667	GO:1903038	0.111209	0.980857	2	40	negative regulation of leukocyte cell-cell adhesion	BP	1
14468	GO:0086103	0.11127	0.994385	1	8	G protein-coupled receptor signaling pathway involved in heart process	BP	1
1715	GO:0004620	0.111368	0.980797	2	41	phospholipase activity	MF	1
4978	GO:0016477	0.11169	0.936729	13	697	cell migration	BP	1
16262	GO:1901862	0.111799	0.980731	2	38	negative regulation of muscle tissue development	BP	1
11015	GO:0048259	0.111868	0.970587	3	81	regulation of receptor-mediated endocytosis	BP	1
12459	GO:0060341	0.111879	0.936628	13	641	regulation of cellular localization	BP	1
14222	GO:0072350	0.111884	0.980867	2	31	tricarboxylic acid metabolic process	BP	1
12113	GO:0052547	0.111885	0.957665	5	159	regulation of peptidase activity	BP	1
11921	GO:0051668	0.112592	0.962861	4	138	localization within membrane	BP	1
3198	GO:0007601	0.112763	0.980416	2	41	visual perception	BP	1
1620	GO:0004467	0.112768	0.994229	1	8	long-chain fatty acid-CoA ligase activity	MF	1
3367	GO:0008284	0.112787	0.943437	9	397	positive regulation of cell proliferation	BP	1
3385	GO:0008308	0.113055	0.994199	1	8	voltage-gated anion channel activity	MF	1
8260	GO:0035358	0.114161	0.994083	1	8	regulation of peroxisome proliferator activated receptor signaling pathway	BP	1
562	GO:0001819	0.114431	0.962051	4	135	positive regulation of cytokine production	BP	1
2445	GO:0006167	0.114502	0.99432	1	6	AMP biosynthetic process	BP	1
7680	GO:0033605	0.114562	0.99404	1	8	positive regulation of catecholamine secretion	BP	1
15398	GO:0099055	0.115023	0.969233	3	110	integral component of postsynaptic membrane	CC	1
5415	GO:0018958	0.115106	0.979785	2	40	phenol-containing compound metabolic process	BP	1
3478	GO:0008503	0.115117	0.993981	1	8	benzodiazepine receptor activity	MF	1
9059	GO:0042428	0.115132	0.993979	1	8	serotonin metabolic process	BP	1
9060	GO:0042430	0.115132	0.993979	1	8	indole-containing compound metabolic process	BP	1
11649	GO:0051152	0.115604	0.993929	1	8	positive regulation of smooth muscle cell differentiation	BP	1
5682	GO:0019911	0.115763	0.994191	1	6	structural constituent of myelin sheath	MF	1
16979	GO:1903749	0.11601	0.994005	1	7	positive regulation of establishment of protein localization to mitochondrion	BP	1
15228	GO:0098792	0.116273	0.993977	1	7	xenophagy	BP	1
8210	GO:0035253	0.116331	0.993681	1	10	ciliary rootlet	CC	1
1998	GO:0005215	0.116522	0.936875	11	520	transporter activity	MF	1
11371	GO:0050701	0.116652	0.993721	1	9	interleukin-1 secretion	BP	1
2121	GO:0005546	0.116719	0.979285	2	43	phosphatidylinositol-4,5-bisphosphate binding	MF	1
4824	GO:0016126	0.116747	0.979428	2	35	sterol biosynthetic process	BP	1
5685	GO:0019919	0.116953	0.994068	1	6	peptidyl-arginine methylation, to asymmetrical-dimethyl arginine	BP	1
12541	GO:0060456	0.117062	0.994057	1	6	positive regulation of digestive system process	BP	1
2347	GO:0005980	0.118127	0.993557	1	9	glycogen catabolic process	BP	1
3742	GO:0009251	0.118127	0.993557	1	9	glucan catabolic process	BP	1
9273	GO:0042975	0.118168	0.993276	1	14	peroxisome proliferator activated receptor binding	MF	1
10756	GO:0046849	0.118466	0.978792	2	43	bone remodeling	BP	1
1863	GO:0004862	0.118734	0.993587	1	8	cAMP-dependent protein kinase inhibitor activity	MF	1
6447	GO:0030955	0.118811	0.993578	1	8	potassium ion binding	MF	1
11529	GO:0050953	0.119197	0.9786	2	42	sensory perception of light stimulus	BP	1
11907	GO:0051648	0.119281	0.953835	5	214	vesicle localization	BP	1
15262	GO:0098843	0.119293	0.993525	1	8	postsynaptic endocytic zone	CC	1
11503	GO:0050901	0.119445	0.993508	1	8	leukocyte tethering or rolling	BP	1
8064	GO:0034702	0.119531	0.959678	4	155	ion channel complex	CC	1
617	GO:0001906	0.11984	0.978582	2	34	cell killing	BP	1
61	GO:0000137	0.119955	0.993451	1	8	Golgi cis cisterna	CC	1
18178	GO:2000146	0.120027	0.959503	4	140	negative regulation of cell motility	BP	1
5452	GO:0019103	0.120066	0.993568	1	7	pyrimidine nucleotide binding	MF	1
2032	GO:0005283	0.120344	0.993226	1	10	amino acid:sodium symporter activity	MF	1
6829	GO:0031748	0.120369	0.993405	1	8	D1 dopamine receptor binding	MF	1
11492	GO:0050884	0.120702	0.993119	1	11	neuromuscular process controlling posture	BP	1
4326	GO:0012505	0.12076	0.913995	40	2226	endomembrane system	CC	1
17075	GO:1903961	0.120977	0.993467	1	7	positive regulation of anion transmembrane transport	BP	1
9149	GO:0042623	0.121259	0.952873	5	197	ATPase activity, coupled	MF	1
9120	GO:0042572	0.121368	0.9936	1	6	retinol metabolic process	BP	1
4143	GO:0010738	0.121696	0.992946	1	12	regulation of protein kinase A signaling	BP	1
7208	GO:0032516	0.121773	0.993061	1	10	positive regulation of phosphoprotein phosphatase activity	BP	1
4690	GO:0015812	0.122081	0.992853	1	13	gamma-aminobutyric acid transport	BP	1
9216	GO:0042776	0.122115	0.993519	1	6	mitochondrial ATP synthesis coupled proton transport	BP	1
10754	GO:0046847	0.122474	0.977643	2	43	filopodium assembly	BP	1
4653	GO:0015711	0.122579	0.952232	5	186	organic anion transport	BP	1
10328	GO:0045778	0.122631	0.977597	2	43	positive regulation of ossification	BP	1
2238	GO:0005788	0.122689	0.977719	2	36	endoplasmic reticulum lumen	CC	1
11834	GO:0051495	0.122804	0.958263	4	132	positive regulation of cytoskeleton organization	BP	1
3517	GO:0008585	0.12296	0.977502	2	43	female gonad development	BP	1
4512	GO:0015144	0.123372	0.992957	1	9	carbohydrate transmembrane transporter activity	MF	1
13712	GO:0071248	0.12345	0.966062	3	91	cellular response to metal ion	BP	1
5998	GO:0022851	0.123461	0.992862	1	10	GABA-gated chloride ion channel activity	MF	1
696	GO:0002026	0.123632	0.992624	1	14	regulation of the force of heart contraction	BP	1
15143	GO:0098590	0.123975	0.930154	12	660	plasma membrane region	CC	1
118	GO:0000278	0.124086	0.934101	10	449	mitotic cell cycle	BP	1
8252	GO:0035336	0.124214	0.992966	1	8	long-chain fatty-acyl-CoA metabolic process	BP	1
9806	GO:0044294	0.124281	0.992694	1	11	dendritic growth cone	CC	1
18344	GO:2000479	0.124581	0.992599	1	12	regulation of cAMP-dependent protein kinase activity	BP	1
8270	GO:0035374	0.124702	0.992909	1	8	chondroitin sulfate binding	MF	1
15277	GO:0098871	0.124828	0.992569	1	12	postsynaptic actin cytoskeleton	CC	1
7023	GO:0032230	0.124858	0.992782	1	9	positive regulation of synaptic transmission, GABAergic	BP	1
7305	GO:0032689	0.125006	0.993013	1	7	negative regulation of interferon-gamma production	BP	1
17288	GO:1904467	0.1251	0.992666	1	10	regulation of tumor necrosis factor secretion	BP	1
15446	GO:0099159	0.125124	0.992533	1	12	regulation of modification of postsynaptic structure	BP	1
13082	GO:0061827	0.125501	0.992956	1	7	sperm head	CC	1
11517	GO:0050920	0.125531	0.965239	3	91	regulation of chemotaxis	BP	1
7190	GO:0032486	0.12572	0.992592	1	10	Rap protein signal transduction	BP	1
10642	GO:0046545	0.125782	0.97666	2	44	development of primary female sexual characteristics	BP	1
2870	GO:0006837	0.125924	0.992907	1	7	serotonin transport	BP	1
874	GO:0002376	0.125999	0.92198	17	866	immune system process	BP	1
2277	GO:0005856	0.126272	0.918128	21	1139	cytoskeleton	CC	1
1052	GO:0002828	0.126306	0.99272	1	8	regulation of type 2 immune response	BP	1
8917	GO:0042092	0.126306	0.99272	1	8	type 2 immune response	BP	1
1871	GO:0004888	0.126487	0.956413	4	175	transmembrane signaling receptor activity	MF	1
8472	GO:0035813	0.126595	0.992686	1	8	regulation of renal sodium excretion	BP	1
16124	GO:1901379	0.126603	0.976331	2	50	regulation of potassium ion transmembrane transport	BP	1
9035	GO:0042391	0.12682	0.945063	6	248	regulation of membrane potential	BP	1
6890	GO:0031953	0.1271	0.992626	1	8	negative regulation of protein autophosphorylation	BP	1
6000	GO:0022857	0.127186	0.932106	10	468	transmembrane transporter activity	MF	1
11180	GO:0048678	0.127699	0.976061	2	46	response to axon injury	BP	1
978	GO:0002683	0.128034	0.94947	5	176	negative regulation of immune system process	BP	1
1950	GO:0005096	0.128314	0.955577	4	168	GTPase activator activity	MF	1
7537	GO:0033130	0.128348	0.992362	1	9	acetylcholine receptor binding	MF	1
8944	GO:0042136	0.128701	0.975794	2	44	neurotransmitter biosynthetic process	BP	1
2926	GO:0006929	0.128939	0.99196	1	14	substrate-dependent cell migration	BP	1
5036	GO:0016597	0.129185	0.975745	2	39	amino acid binding	MF	1
6297	GO:0030548	0.129373	0.992353	1	8	acetylcholine receptor regulator activity	MF	1
15550	GO:0099602	0.129373	0.992353	1	8	neurotransmitter receptor regulator activity	MF	1
13153	GO:0065009	0.129762	0.913417	24	1330	regulation of molecular function	BP	1
114	GO:0000272	0.129831	0.992086	1	10	polysaccharide catabolic process	BP	1
9784	GO:0044247	0.129831	0.992086	1	10	cellular polysaccharide catabolic process	BP	1
4572	GO:0015291	0.129841	0.963481	3	96	secondary active transmembrane transporter activity	MF	1
15824	GO:0150077	0.130077	0.992055	1	10	regulation of neuroinflammatory response	BP	1
4910	GO:0016310	0.130225	0.915214	21	1142	phosphorylation	BP	1
8471	GO:0035812	0.130248	0.992128	1	9	renal sodium excretion	BP	1
13757	GO:0071346	0.130376	0.975291	2	44	cellular response to interferon-gamma	BP	1
8159	GO:0035094	0.130491	0.991861	1	12	response to nicotine	BP	1
9441	GO:0043271	0.13051	0.963289	3	85	negative regulation of ion transport	BP	1
10335	GO:0045793	0.130637	0.991907	1	11	positive regulation of cell size	BP	1
6777	GO:0031639	0.130716	0.992342	1	7	plasminogen activation	BP	1
996	GO:0002701	0.130884	0.992049	1	9	negative regulation of production of molecular mediator of immune response	BP	1
7290	GO:0032653	0.130962	0.992159	1	8	regulation of interleukin-10 production	BP	1
11130	GO:0048583	0.131162	0.90872	31	1805	regulation of response to stimulus	BP	1
6182	GO:0030278	0.131209	0.96294	3	94	regulation of ossification	BP	1
2418	GO:0006107	0.13128	0.992119	1	8	oxaloacetate metabolic process	BP	1
8869	GO:0040012	0.131413	0.929356	10	509	regulation of locomotion	BP	1
16054	GO:1901160	0.131525	0.991969	1	9	primary amino compound metabolic process	BP	1
4162	GO:0010759	0.131636	0.992075	1	8	positive regulation of macrophage chemotaxis	BP	1
4626	GO:0015645	0.131747	0.991941	1	9	fatty acid ligase activity	MF	1
3969	GO:0010314	0.131997	0.991813	1	10	phosphatidylinositol-5-phosphate binding	MF	1
15365	GO:0098984	0.132236	0.93781	7	338	neuron to neuron synapse	CC	1
3045	GO:0007166	0.132342	0.915375	19	1079	cell surface receptor signaling pathway	BP	1
15240	GO:0098805	0.132386	0.919874	15	722	whole membrane	CC	1
5305	GO:0017171	0.132386	0.974739	2	41	serine hydrolase activity	MF	1
1717	GO:0004622	0.13269	0.991944	1	8	lysophospholipase activity	MF	1
4903	GO:0016298	0.133154	0.974431	2	45	lipase activity	MF	1
15316	GO:0098917	0.133185	0.991456	1	13	retrograde trans-synaptic signaling	BP	1
8204	GO:0035247	0.133309	0.992026	1	7	peptidyl-arginine omega-N-methylation	BP	1
9315	GO:0043034	0.133414	0.991483	1	12	costamere	CC	1
6720	GO:0031503	0.133529	0.946569	5	191	protein-containing complex localization	BP	1
15329	GO:0098936	0.133833	0.961737	3	119	intrinsic component of postsynaptic membrane	CC	1
11913	GO:0051656	0.133953	0.936822	7	322	establishment of organelle localization	BP	1
406	GO:0001503	0.133992	0.952939	4	153	ossification	BP	1
2106	GO:0005522	0.13428	0.991437	1	11	profilin binding	MF	1
74	GO:0000165	0.134475	0.932982	8	370	MAPK cascade	BP	1
7297	GO:0032673	0.134822	0.991676	1	8	regulation of interleukin-4 production	BP	1
6572	GO:0031225	0.134892	0.96157	3	78	anchored component of membrane	CC	1
8913	GO:0042088	0.134959	0.991431	1	10	T-helper 1 type immune response	BP	1
2012	GO:0005237	0.135377	0.991376	1	10	inhibitory extracellular ligand-gated ion channel activity	MF	1
11452	GO:0050829	0.135469	0.991758	1	7	defense response to Gram-negative bacterium	BP	1
8201	GO:0035242	0.135803	0.991716	1	7	protein-arginine omega-N asymmetric methyltransferase activity	MF	1
7644	GO:0033500	0.135878	0.952068	4	145	carbohydrate homeostasis	BP	1
9137	GO:0042593	0.135878	0.952068	4	145	glucose homeostasis	BP	1
3514	GO:0008574	0.136886	0.991092	1	11	ATP-dependent microtubule motor activity, plus-end-directed	MF	1
11099	GO:0048518	0.137098	0.899283	49	2965	positive regulation of biological process	BP	1
5920	GO:0021954	0.137117	0.97303	2	58	central nervous system neuron development	BP	1
12189	GO:0055013	0.137603	0.972977	2	50	cardiac muscle cell development	BP	1
10774	GO:0046883	0.137667	0.951201	4	147	regulation of hormone secretion	BP	1
12423	GO:0060294	0.137729	0.991303	1	8	cilium movement involved in cell motility	BP	1
18042	GO:1990774	0.137758	0.990975	1	11	tumor necrosis factor secretion	BP	1
15730	GO:0120162	0.137836	0.972934	2	48	positive regulation of cold-induced thermogenesis	BP	1
16468	GO:1902495	0.138105	0.950931	4	163	transmembrane transporter complex	CC	1
15285	GO:0098881	0.138399	0.991387	1	7	exocytic insertion of neurotransmitter receptor to plasma membrane	BP	1
15353	GO:0098967	0.138399	0.991387	1	7	exocytic insertion of neurotransmitter receptor to postsynaptic membrane	BP	1
11211	GO:0048715	0.138447	0.990969	1	10	negative regulation of oligodendrocyte differentiation	BP	1
7896	GO:0034349	0.139055	0.990799	1	11	glial cell apoptotic process	BP	1
9443	GO:0043274	0.139222	0.990703	1	12	phospholipase binding	MF	1
11132	GO:0048585	0.139233	0.91369	16	825	negative regulation of response to stimulus	BP	1
12245	GO:0055119	0.139357	0.990758	1	11	relaxation of cardiac muscle	BP	1
552	GO:0001783	0.139722	0.990709	1	11	B cell apoptotic process	BP	1
4458	GO:0014912	0.139722	0.990572	1	13	negative regulation of smooth muscle cell migration	BP	1
4087	GO:0010642	0.140505	0.990601	1	11	negative regulation of platelet-derived growth factor receptor signaling pathway	BP	1
9393	GO:0043198	0.140722	0.971939	2	54	dendritic shaft	CC	1
13708	GO:0071241	0.140861	0.958924	3	99	cellular response to inorganic substance	BP	1
12195	GO:0055024	0.140936	0.971884	2	53	regulation of cardiac muscle tissue development	BP	1
10700	GO:0046660	0.141971	0.971612	2	49	female sex differentiation	BP	1
6683	GO:0031420	0.142072	0.990384	1	11	alkali metal ion binding	MF	1
1872	GO:0004890	0.142293	0.990353	1	11	GABA-A receptor activity	MF	1
16538	GO:1902711	0.142293	0.990353	1	11	GABA-A receptor complex	CC	1
17536	GO:1905048	0.142358	0.990344	1	11	regulation of metallopeptidase activity	BP	1
11581	GO:0051043	0.142508	0.990182	1	13	regulation of membrane protein ectodomain proteolysis	BP	1
2078	GO:0005416	0.142867	0.990196	1	12	amino acid:cation symporter activity	MF	1
6524	GO:0031100	0.142967	0.990116	1	13	animal organ regeneration	BP	1
4338	GO:0014013	0.143316	0.957963	3	89	regulation of gliogenesis	BP	1
12015	GO:0051897	0.143749	0.971043	2	49	positive regulation of protein kinase B signaling	BP	1
2057	GO:0005343	0.143903	0.989983	1	13	organic acid:sodium symporter activity	MF	1
9474	GO:0043325	0.144785	0.989923	1	12	phosphatidylinositol-3,4-bisphosphate binding	MF	1
9136	GO:0042592	0.144922	0.908327	17	929	homeostatic process	BP	1
7894	GO:0034341	0.145038	0.970679	2	46	response to interferon-gamma	BP	1
2656	GO:0006525	0.145296	0.990143	1	9	arginine metabolic process	BP	1
9730	GO:0044062	0.145359	0.990134	1	9	regulation of excretion	BP	1
10952	GO:0048048	0.145419	0.989656	1	15	embryonic eye morphogenesis	BP	1
11137	GO:0048596	0.145419	0.989656	1	15	embryonic camera-type eye morphogenesis	BP	1
7584	GO:0033210	0.145505	0.990114	1	9	leptin-mediated signaling pathway	BP	1
2243	GO:0005794	0.145697	0.907779	17	880	Golgi apparatus	CC	1
7492	GO:0033017	0.145779	0.989654	1	14	sarcoplasmic reticulum membrane	CC	1
16230	GO:1901700	0.146016	0.913392	13	678	response to oxygen-containing compound	BP	1
17131	GO:1904063	0.146186	0.970326	2	45	negative regulation of cation transmembrane transport	BP	1
6970	GO:0032101	0.146503	0.929351	7	310	regulation of response to external stimulus	BP	1
13126	GO:0061951	0.146667	0.970211	2	43	establishment of protein localization to plasma membrane	BP	1
10607	GO:0046475	0.146762	0.989638	1	12	glycerophospholipid catabolic process	BP	1
11544	GO:0050996	0.147209	0.989573	1	12	positive regulation of lipid catabolic process	BP	1
6008	GO:0023014	0.147279	0.925024	8	382	signal transduction by protein phosphorylation	BP	1
11721	GO:0051262	0.147327	0.956239	3	91	protein tetramerization	BP	1
15581	GO:0101023	0.147396	0.989365	1	15	vascular endothelial cell proliferation	BP	1
17714	GO:1905562	0.147396	0.989365	1	15	regulation of vascular endothelial cell proliferation	BP	1
15977	GO:1900451	0.147486	0.989532	1	12	positive regulation of glutamate receptor signaling pathway	BP	1
4325	GO:0012501	0.147708	0.90408	19	985	programmed cell death	BP	1
9872	GO:0044420	0.148052	0.989146	1	18	extracellular matrix component	CC	1
7666	GO:0033574	0.148167	0.989615	1	10	response to testosterone	BP	1
2845	GO:0006796	0.148316	0.896835	28	1576	phosphate-containing compound metabolic process	BP	1
8483	GO:0035850	0.148527	0.989248	1	14	epithelial cell differentiation involved in kidney development	BP	1
4064	GO:0010611	0.148545	0.969452	2	51	regulation of cardiac muscle hypertrophy	BP	1
7610	GO:0033273	0.148738	0.989432	1	11	response to vitamin	BP	1
13196	GO:0070098	0.148743	0.989431	1	11	chemokine-mediated signaling pathway	BP	1
8211	GO:0035254	0.148818	0.969332	2	53	glutamate receptor binding	MF	1
1946	GO:0005092	0.148893	0.989633	1	9	GDP-dissociation inhibitor activity	MF	1
674	GO:0001975	0.148908	0.989631	1	9	response to amphetamine	BP	1
4381	GO:0014075	0.148908	0.989631	1	9	response to amine	BP	1
12183	GO:0055006	0.149	0.969258	2	54	cardiac cell development	BP	1
14498	GO:0090066	0.149545	0.927499	7	315	regulation of anatomical structure size	BP	1
8098	GO:0034767	0.149832	0.955106	3	98	positive regulation of ion transmembrane transport	BP	1
10976	GO:0048168	0.149888	0.968979	2	53	regulation of neuronal synaptic plasticity	BP	1
14020	GO:0071875	0.149972	0.989165	1	12	adrenergic receptor signaling pathway	BP	1
7275	GO:0032633	0.150203	0.989216	1	11	interleukin-4 production	BP	1
4397	GO:0014743	0.150368	0.968835	2	52	regulation of muscle hypertrophy	BP	1
959	GO:0002639	0.150508	0.989171	1	11	positive regulation of immunoglobulin production	BP	1
16095	GO:1901293	0.15058	0.937537	5	168	nucleoside phosphate biosynthetic process	BP	1
9737	GO:0044089	0.150802	0.926724	7	321	positive regulation of cellular component biogenesis	BP	1
10458	GO:0046040	0.150868	0.989221	1	10	IMP metabolic process	BP	1
7857	GO:0034236	0.150953	0.988946	1	13	protein kinase A catalytic subunit binding	MF	1
8203	GO:0035246	0.151152	0.989466	1	8	peptidyl-arginine N-methylation	BP	1
14557	GO:0090161	0.151473	0.989028	1	11	Golgi ribbon formation	BP	1
9076	GO:0042462	0.15163	0.988843	1	13	eye photoreceptor cell development	BP	1
9032	GO:0042379	0.15198	0.988952	1	11	chemokine receptor binding	MF	1
11435	GO:0050805	0.152066	0.968213	2	56	negative regulation of synaptic transmission	BP	1
9390	GO:0043195	0.152184	0.968174	2	56	terminal bouton	CC	1
445	GO:0001568	0.152469	0.930406	6	300	blood vessel development	BP	1
3924	GO:0010038	0.153197	0.943535	4	151	response to metal ion	BP	1
18471	GO:2000737	0.153398	0.988453	1	15	negative regulation of stem cell differentiation	BP	1
3461	GO:0008469	0.153595	0.989111	1	8	histone-arginine N-methyltransferase activity	MF	1
5484	GO:0019217	0.153957	0.967743	2	46	regulation of fatty acid metabolic process	BP	1
1897	GO:0004970	0.154169	0.988284	1	16	ionotropic glutamate receptor activity	MF	1
5524	GO:0019362	0.154523	0.953195	3	83	pyridine nucleotide metabolic process	BP	1
10619	GO:0046496	0.154523	0.953195	3	83	nicotinamide nucleotide metabolic process	BP	1
17487	GO:1904925	0.154619	0.988552	1	11	positive regulation of autophagy of mitochondrion in response to mitochondrial depolarization	BP	1
3267	GO:0008092	0.155372	0.911025	11	585	cytoskeletal protein binding	MF	1
13404	GO:0070530	0.155424	0.988194	1	14	K63-linked polyubiquitin modification-dependent protein binding	MF	1
3181	GO:0007548	0.155439	0.952609	3	105	sex differentiation	BP	1
6296	GO:0030547	0.15569	0.988633	1	9	receptor inhibitor activity	MF	1
4357	GO:0014048	0.155917	0.988183	1	13	regulation of glutamate secretion	BP	1
7403	GO:0032880	0.156193	0.908246	12	602	regulation of protein localization	BP	1
4142	GO:0010737	0.15623	0.988067	1	14	protein kinase A signaling	BP	1
2941	GO:0006954	0.156236	0.934311	5	200	inflammatory response	BP	1
426	GO:0001539	0.156336	0.988399	1	10	cilium or flagellum-dependent cell motility	BP	1
12417	GO:0060285	0.156336	0.988399	1	10	cilium-dependent cell motility	BP	1
15424	GO:0099095	0.156641	0.988148	1	12	ligand-gated anion channel activity	MF	1
11908	GO:0051649	0.156999	0.892647	24	1338	establishment of localization in cell	BP	1
101	GO:0000242	0.157078	0.987933	1	14	pericentriolar material	CC	1
17598	GO:1905244	0.157129	0.987815	1	16	regulation of modification of synaptic structure	BP	1
12786	GO:0060997	0.157458	0.966314	2	62	dendritic spine morphogenesis	BP	1
18654	GO:2001237	0.157641	0.966477	2	47	negative regulation of extrinsic apoptotic signaling pathway	BP	1
5201	GO:0016917	0.157874	0.987875	1	13	GABA receptor activity	MF	1
16537	GO:1902710	0.157874	0.987875	1	13	GABA receptor complex	CC	1
1338	GO:0003823	0.157907	0.988044	1	11	antigen binding	MF	1
1671	GO:0004551	0.158418	0.988218	1	9	nucleotide diphosphatase activity	MF	1
8964	GO:0042177	0.158469	0.951342	3	95	negative regulation of protein catabolic process	BP	1
2423	GO:0006112	0.158499	0.96611	2	51	energy reserve metabolic process	BP	1
14798	GO:0097009	0.158728	0.987512	1	17	energy homeostasis	BP	1
8259	GO:0035357	0.159044	0.987689	1	13	peroxisome proliferator activated receptor signaling pathway	BP	1
15885	GO:1900120	0.159116	0.987854	1	11	regulation of receptor binding	BP	1
17930	GO:1990351	0.159238	0.940399	4	169	transporter complex	CC	1
1703	GO:0004602	0.159258	0.988265	1	8	glutathione peroxidase activity	MF	1
9278	GO:0042982	0.15937	0.965907	2	46	amyloid precursor protein metabolic process	BP	1
16125	GO:1901380	0.160159	0.98751	1	13	negative regulation of potassium ion transmembrane transport	BP	1
10764	GO:0046872	0.160379	0.88627	30	1792	metal ion binding	MF	1
640	GO:0001936	0.160475	0.965352	2	56	regulation of endothelial cell proliferation	BP	1
1095	GO:0002920	0.160671	0.987869	1	9	regulation of humoral immune response	BP	1
10723	GO:0046716	0.160809	0.987488	1	12	muscle cell cellular homeostasis	BP	1
2844	GO:0006793	0.160891	0.886972	28	1589	phosphorus metabolic process	BP	1
18119	GO:2000010	0.161179	0.987428	1	12	positive regulation of protein localization to cell surface	BP	1
12393	GO:0060249	0.161515	0.931366	5	202	anatomical structure homeostasis	BP	1
11028	GO:0048284	0.161843	0.949879	3	90	organelle fusion	BP	1
1264	GO:0003341	0.162166	0.987269	1	12	cilium movement	BP	1
6092	GO:0030133	0.162244	0.924765	6	240	transport vesicle	CC	1
3620	GO:0009084	0.162381	0.987454	1	10	glutamine family amino acid biosynthetic process	BP	1
11354	GO:0050678	0.162615	0.938707	4	158	regulation of epithelial cell proliferation	BP	1
4576	GO:0015295	0.162694	0.987283	1	11	solute:proton symporter activity	MF	1
8943	GO:0042135	0.162754	0.987273	1	11	neurotransmitter catabolic process	BP	1
2699	GO:0006575	0.163094	0.949413	3	81	cellular modified amino acid metabolic process	BP	1
11243	GO:0048806	0.163302	0.986757	1	17	genitalia development	BP	1
6361	GO:0030695	0.164388	0.937708	4	180	GTPase regulator activity	MF	1
9279	GO:0042983	0.164549	0.987105	1	10	amyloid precursor protein biosynthetic process	BP	1
9280	GO:0042984	0.164549	0.987105	1	10	regulation of amyloid precursor protein biosynthetic process	BP	1
10962	GO:0048103	0.164618	0.986586	1	16	somatic stem cell division	BP	1
12828	GO:0061061	0.164702	0.918123	7	331	muscle structure development	BP	1
6915	GO:0031998	0.165033	0.986712	1	13	regulation of fatty acid beta-oxidation	BP	1
11480	GO:0050869	0.165323	0.986751	1	12	negative regulation of B cell activation	BP	1
3074	GO:0007204	0.165348	0.948126	3	112	positive regulation of cytosolic calcium ion concentration	BP	1
13848	GO:0071495	0.165414	0.904093	11	589	cellular response to endogenous stimulus	BP	1
14216	GO:0072341	0.165515	0.963729	2	48	modified amino acid binding	MF	1
14854	GO:0097120	0.165653	0.96354	2	56	receptor localization to synapse	BP	1
9513	GO:0043408	0.165722	0.917478	7	335	regulation of MAPK cascade	BP	1
10975	GO:0048167	0.165774	0.937046	4	164	regulation of synaptic plasticity	BP	1
11417	GO:0050777	0.165774	0.963681	2	46	negative regulation of immune response	BP	1
9514	GO:0043409	0.165806	0.947986	3	102	negative regulation of MAPK cascade	BP	1
9825	GO:0044320	0.166099	0.986727	1	11	cellular response to leptin stimulus	BP	1
7548	GO:0033143	0.166467	0.9633	2	53	regulation of intracellular steroid hormone receptor signaling pathway	BP	1
13337	GO:0070382	0.166632	0.928534	5	188	exocytic vesicle	CC	1
2757	GO:0006656	0.166633	0.986764	1	10	phosphatidylcholine biosynthetic process	BP	1
7266	GO:0032613	0.166718	0.98675	1	10	interleukin-10 production	BP	1
3850	GO:0009746	0.166956	0.947454	3	103	response to hexose	BP	1
3851	GO:0009749	0.166956	0.947454	3	103	response to glucose	BP	1
14277	GO:0072524	0.167038	0.94756	3	87	pyridine-containing compound metabolic process	BP	1
14744	GO:0090596	0.167097	0.947309	3	115	sensory organ morphogenesis	BP	1
14349	GO:0072673	0.167295	0.986422	1	12	lamellipodium morphogenesis	BP	1
6289	GO:0030534	0.167352	0.947187	3	116	adult behavior	BP	1
6035	GO:0030017	0.167488	0.94726	3	97	sarcomere	CC	1
11008	GO:0048247	0.167849	0.986239	1	13	lymphocyte chemotaxis	BP	1
4276	GO:0010922	0.167882	0.986156	1	14	positive regulation of phosphatase activity	BP	1
16048	GO:1901099	0.167912	0.986318	1	12	negative regulation of signal transduction in absence of ligand	BP	1
18657	GO:2001240	0.167912	0.986318	1	12	negative regulation of extrinsic apoptotic signaling pathway in absence of ligand	BP	1
15259	GO:0098839	0.168005	0.962544	2	69	postsynaptic density membrane	CC	1
7876	GO:0034284	0.168027	0.946957	3	104	response to monosaccharide	BP	1
6440	GO:0030947	0.168315	0.986014	1	15	regulation of vascular endothelial growth factor receptor signaling pathway	BP	1
5964	GO:0022602	0.168439	0.985993	1	15	ovulation cycle process	BP	1
9051	GO:0042416	0.169096	0.986356	1	10	dopamine biosynthetic process	BP	1
7000	GO:0032183	0.169203	0.985861	1	15	SUMO binding	MF	1
9420	GO:0043236	0.169239	0.985923	1	14	laminin binding	MF	1
8109	GO:0034969	0.169277	0.986485	1	9	histone arginine methylation	BP	1
9077	GO:0042470	0.169394	0.985896	1	14	melanosome	CC	1
11231	GO:0048770	0.169394	0.985896	1	14	pigment granule	CC	1
11857	GO:0051561	0.169465	0.986294	1	10	positive regulation of mitochondrial calcium ion concentration	BP	1
18103	GO:1990939	0.169482	0.985813	1	15	ATP-dependent microtubule motor activity	MF	1
4496	GO:0015103	0.169557	0.962135	2	57	inorganic anion transmembrane transporter activity	MF	1
4233	GO:0010867	0.169785	0.986	1	12	positive regulation of triglyceride biosynthetic process	BP	1
8452	GO:0035773	0.169851	0.962014	2	58	insulin secretion involved in cellular response to glucose stimulus	BP	1
3243	GO:0008045	0.170215	0.985626	1	16	motor neuron axon guidance	BP	1
2856	GO:0006813	0.170266	0.945865	3	113	potassium ion transport	BP	1
11239	GO:0048791	0.170659	0.985609	1	15	calcium ion-regulated exocytosis of neurotransmitter	BP	1
4983	GO:0016486	0.170749	0.985835	1	12	peptide hormone processing	BP	1
11086	GO:0048488	0.171015	0.961625	2	56	synaptic vesicle endocytosis	BP	1
15789	GO:0140238	0.171015	0.961625	2	56	presynaptic endocytosis	BP	1
3612	GO:0009072	0.171273	0.986153	1	9	aromatic amino acid family metabolic process	BP	1
2904	GO:0006893	0.17135	0.961554	2	53	Golgi to plasma membrane transport	BP	1
17882	GO:1990124	0.171656	0.985791	1	11	messenger ribonucleoprotein complex	CC	1
3929	GO:0010043	0.171798	0.985655	1	12	response to zinc ion	BP	1
3507	GO:0008553	0.172053	0.985723	1	11	proton-exporting ATPase activity, phosphorylative mechanism	MF	1
3545	GO:0008645	0.172225	0.961204	2	55	hexose transmembrane transport	BP	1
17367	GO:1904659	0.172225	0.961204	2	55	glucose transmembrane transport	BP	1
9436	GO:0043266	0.172253	0.961118	2	60	regulation of potassium ion transport	BP	1
409	GO:0001508	0.172358	0.960971	2	69	action potential	BP	1
11103	GO:0048522	0.172449	0.871443	44	2689	positive regulation of cellular process	BP	1
17485	GO:1904923	0.172787	0.985483	1	12	regulation of autophagy of mitochondrion in response to mitochondrial depolarization	BP	1
5638	GO:0019829	0.173632	0.960923	2	44	cation-transporting ATPase activity	MF	1
5999	GO:0022853	0.173632	0.960923	2	44	active ion transmembrane transporter activity	MF	1
9150	GO:0042625	0.173632	0.960923	2	44	ATPase coupled ion transmembrane transporter activity	MF	1
6929	GO:0032024	0.173677	0.960729	2	52	positive regulation of insulin secretion	BP	1
6268	GO:0030501	0.173806	0.984886	1	18	positive regulation of bone mineralization	BP	1
4666	GO:0015749	0.17396	0.960556	2	56	monosaccharide transmembrane transport	BP	1
7851	GO:0034219	0.17396	0.960556	2	56	carbohydrate transmembrane transport	BP	1
11026	GO:0048278	0.174183	0.960526	2	53	vesicle docking	BP	1
8253	GO:0035337	0.174272	0.985338	1	11	fatty-acyl-CoA metabolic process	BP	1
11522	GO:0050926	0.174345	0.985211	1	12	regulation of positive chemotaxis	BP	1
11523	GO:0050927	0.174345	0.985211	1	12	positive regulation of positive chemotaxis	BP	1
11629	GO:0051128	0.174693	0.877322	26	1548	regulation of cellular component organization	BP	1
11588	GO:0051050	0.175132	0.897317	11	561	positive regulation of transport	BP	1
11901	GO:0051641	0.175283	0.87437	30	1757	cellular localization	BP	1
18129	GO:2000036	0.175314	0.984613	1	18	regulation of stem cell population maintenance	BP	1
4937	GO:0016405	0.175629	0.984984	1	12	CoA-ligase activity	MF	1
630	GO:0001921	0.175698	0.984873	1	13	positive regulation of receptor recycling	BP	1
16153	GO:1901524	0.176143	0.984708	1	14	regulation of mitophagy	BP	1
11610	GO:0051093	0.176208	0.899361	10	516	negative regulation of developmental process	BP	1
6168	GO:0030246	0.17641	0.943138	3	96	carbohydrate binding	MF	1
7288	GO:0032651	0.176641	0.984618	1	14	regulation of interleukin-1 beta production	BP	1
993	GO:0002698	0.176753	0.959687	2	48	negative regulation of immune effector process	BP	1
2435	GO:0006144	0.17696	0.985008	1	10	purine nucleobase metabolic process	BP	1
11726	GO:0051271	0.176961	0.931155	4	162	negative regulation of cellular component movement	BP	1
3157	GO:0007423	0.177334	0.922254	5	234	sensory organ development	BP	1
2800	GO:0006706	0.177461	0.985095	1	9	steroid catabolic process	BP	1
1047	GO:0002823	0.177655	0.984521	1	13	negative regulation of adaptive immune response based on somatic recombination of immune receptors built from immunoglobulin superfamily domains	BP	1
4206	GO:0010829	0.177687	0.984429	1	14	negative regulation of glucose transmembrane transport	BP	1
2055	GO:0005338	0.177702	0.984734	1	11	nucleotide-sugar transmembrane transporter activity	MF	1
7361	GO:0032794	0.177792	0.984335	1	15	GTPase activating protein binding	MF	1
6502	GO:0031072	0.177914	0.942491	3	90	heat shock protein binding	MF	1
4888	GO:0016273	0.177933	0.984837	1	10	arginine N-methyltransferase activity	MF	1
4889	GO:0016274	0.177933	0.984837	1	10	protein-arginine N-methyltransferase activity	MF	1
17702	GO:1905523	0.178085	0.984665	1	11	positive regulation of macrophage migration	BP	1
3916	GO:0010001	0.178157	0.930589	4	147	glial cell differentiation	BP	1
5051	GO:0016628	0.178227	0.98464	1	11	oxidoreductase activity, acting on the CH-CH group of donors, NAD or NADP as acceptor	MF	1
7264	GO:0032611	0.178782	0.984153	1	15	interleukin-1 beta production	BP	1
9686	GO:0043950	0.178856	0.984406	1	12	positive regulation of cAMP-mediated signaling	BP	1
4574	GO:0015293	0.178892	0.958692	2	59	symporter activity	MF	1
2443	GO:0006165	0.179702	0.958552	2	50	nucleoside diphosphate phosphorylation	BP	1
990	GO:0002695	0.179819	0.958412	2	55	negative regulation of leukocyte activation	BP	1
3669	GO:0009152	0.17987	0.929756	4	133	purine ribonucleotide biosynthetic process	BP	1
11153	GO:0048638	0.180101	0.920649	5	232	regulation of developmental growth	BP	1
18291	GO:2000351	0.180475	0.983713	1	17	regulation of endothelial cell apoptotic process	BP	1
15399	GO:0099056	0.180477	0.957927	2	73	integral component of presynaptic membrane	CC	1
6004	GO:0022890	0.181016	0.91328	6	281	inorganic cation transmembrane transporter activity	MF	1
4198	GO:0010821	0.181027	0.940988	3	93	regulation of mitochondrion organization	BP	1
11808	GO:0051444	0.181375	0.984072	1	11	negative regulation of ubiquitin-protein transferase activity	BP	1
9557	GO:0043502	0.181581	0.957686	2	59	regulation of muscle adaptation	BP	1
3038	GO:0007159	0.181674	0.940596	3	102	leukocyte cell-cell adhesion	BP	1
10347	GO:0045822	0.182222	0.983445	1	16	negative regulation of heart contraction	BP	1
6114	GO:0030162	0.182416	0.902317	8	356	regulation of proteolysis	BP	1
1442	GO:0004033	0.18253	0.984012	1	10	aldo-keto reductase (NADP) activity	MF	1
11650	GO:0051153	0.182637	0.957413	2	52	regulation of striated muscle cell differentiation	BP	1
3849	GO:0009743	0.182832	0.939979	3	110	response to carbohydrate	BP	1
4655	GO:0015718	0.183091	0.957222	2	53	monocarboxylic acid transport	BP	1
943	GO:0002548	0.183646	0.983419	1	13	monocyte chemotaxis	BP	1
8874	GO:0040017	0.183809	0.911538	6	286	positive regulation of locomotion	BP	1
4077	GO:0010632	0.183959	0.939411	3	114	regulation of epithelial cell migration	BP	1
10324	GO:0045766	0.183996	0.95679	2	58	positive regulation of angiogenesis	BP	1
6783	GO:0031645	0.184041	0.983252	1	14	negative regulation of neurological system process	BP	1
4199	GO:0010822	0.184395	0.956791	2	50	positive regulation of mitochondrion organization	BP	1
5370	GO:0018216	0.184672	0.98362	1	10	peptidyl-arginine methylation	BP	1
11632	GO:0051131	0.184857	0.98343	1	11	chaperone-mediated protein complex assembly	BP	1
1055	GO:0002831	0.184979	0.956469	2	55	regulation of response to biotic stimulus	BP	1
11220	GO:0048741	0.185068	0.982976	1	15	skeletal muscle fiber development	BP	1
12191	GO:0055017	0.185511	0.956182	2	60	cardiac muscle tissue growth	BP	1
4161	GO:0010758	0.185675	0.983147	1	12	regulation of macrophage chemotaxis	BP	1
12114	GO:0052548	0.185988	0.926399	4	140	regulation of endopeptidase activity	BP	1
7367	GO:0032800	0.186366	0.982905	1	13	receptor biosynthetic process	BP	1
14703	GO:0090407	0.186622	0.904226	7	291	organophosphate biosynthetic process	BP	1
1670	GO:0004550	0.186729	0.983238	1	10	nucleoside diphosphate kinase activity	MF	1
2049	GO:0005328	0.18734	0.982402	1	17	neurotransmitter:sodium symporter activity	MF	1
2943	GO:0006956	0.18773	0.98289	1	11	complement activation	BP	1
2920	GO:0006915	0.188079	0.874663	18	962	apoptotic process	BP	1
647	GO:0001944	0.188116	0.90879	6	318	vasculature development	BP	1
639	GO:0001935	0.188275	0.955107	2	61	endothelial cell proliferation	BP	1
9415	GO:0043230	0.188773	0.955121	2	50	extracellular organelle	CC	1
16901	GO:1903561	0.188773	0.955121	2	50	extracellular vesicle	CC	1
11456	GO:0050839	0.188982	0.936969	3	116	cell adhesion molecule binding	MF	1
12515	GO:0060419	0.189013	0.954823	2	61	heart growth	BP	1
13297	GO:0070296	0.189077	0.982061	1	17	sarcoplasmic reticulum calcium ion transport	BP	1
8340	GO:0035556	0.189615	0.868833	22	1314	intracellular signal transduction	BP	1
13063	GO:0061756	0.189674	0.982169	1	14	leukocyte adhesion to vascular endothelial cell	BP	1
11350	GO:0050670	0.1897	0.954623	2	57	regulation of lymphocyte proliferation	BP	1
2	GO:0000003	0.189753	0.889887	10	521	reproduction	BP	1
5961	GO:0022414	0.189753	0.889887	10	521	reproductive process	BP	1
8870	GO:0040013	0.189879	0.924104	4	171	negative regulation of locomotion	BP	1
7387	GO:0032835	0.190649	0.981472	1	23	glomerulus development	BP	1
717	GO:0002052	0.190718	0.981878	1	15	positive regulation of neuroblast proliferation	BP	1
7320	GO:0032722	0.190916	0.982026	1	13	positive regulation of chemokine production	BP	1
18209	GO:2000191	0.191	0.982009	1	13	regulation of fatty acid transport	BP	1
18267	GO:2000311	0.191135	0.981449	1	21	regulation of AMPA receptor activity	BP	1
4788	GO:0016042	0.191239	0.923506	4	142	lipid catabolic process	BP	1
1241	GO:0003300	0.191244	0.953927	2	63	cardiac muscle hypertrophy	BP	1
2934	GO:0006940	0.191329	0.981554	1	18	regulation of smooth muscle contraction	BP	1
17114	GO:1904031	0.191446	0.981734	1	15	positive regulation of cyclin-dependent protein kinase activity	BP	1
13230	GO:0070169	0.191564	0.981454	1	19	positive regulation of biomineral tissue development	BP	1
5688	GO:0019934	0.191614	0.981624	1	16	cGMP-mediated signaling	BP	1
3843	GO:0009713	0.191671	0.981995	1	12	catechol-containing compound biosynthetic process	BP	1
9056	GO:0042423	0.191671	0.981995	1	12	catecholamine biosynthetic process	BP	1
303	GO:0000930	0.191823	0.981659	1	15	gamma-tubulin complex	CC	1
3081	GO:0007215	0.192028	0.953528	2	70	glutamate receptor signaling pathway	BP	1
11647	GO:0051150	0.192558	0.981254	1	19	regulation of smooth muscle cell differentiation	BP	1
10314	GO:0045745	0.192564	0.981512	1	15	positive regulation of G protein-coupled receptor signaling pathway	BP	1
16598	GO:1902903	0.193112	0.913005	5	217	regulation of supramolecular fiber organization	BP	1
4448	GO:0014896	0.193139	0.953172	2	64	muscle hypertrophy	BP	1
4449	GO:0014897	0.193139	0.953172	2	64	striated muscle hypertrophy	BP	1
9440	GO:0043270	0.193158	0.922309	4	167	positive regulation of ion transport	BP	1
9826	GO:0044321	0.193393	0.981537	1	13	response to leptin	BP	1
3202	GO:0007606	0.193798	0.981117	1	17	sensory perception of chemical stimulus	BP	1
1742	GO:0004659	0.193851	0.981709	1	11	prenyltransferase activity	MF	1
18078	GO:1990868	0.194306	0.981162	1	15	response to chemokine	BP	1
18079	GO:1990869	0.194306	0.981162	1	15	cellular response to chemokine	BP	1
3080	GO:0007214	0.194307	0.980953	1	18	gamma-aminobutyric acid signaling pathway	BP	1
6041	GO:0030027	0.194478	0.934266	3	117	lamellipodium	CC	1
1044	GO:0002820	0.19518	0.981076	1	14	negative regulation of adaptive immune response	BP	1
10804	GO:0046939	0.195234	0.952563	2	52	nucleotide phosphorylation	BP	1
8097	GO:0034766	0.195393	0.952438	2	55	negative regulation of ion transmembrane transport	BP	1
15950	GO:1900273	0.19541	0.980621	1	20	positive regulation of long-term synaptic potentiation	BP	1
5125	GO:0016788	0.195486	0.893504	8	367	hydrolase activity, acting on ester bonds	MF	1
14309	GO:0072577	0.195606	0.980631	1	19	endothelial cell apoptotic process	BP	1
10399	GO:0045923	0.195878	0.980764	1	16	positive regulation of fatty acid metabolic process	BP	1
10670	GO:0046620	0.195912	0.952094	2	63	regulation of organ growth	BP	1
6505	GO:0031076	0.196427	0.980411	1	20	embryonic camera-type eye development	BP	1
8963	GO:0042176	0.196465	0.903634	6	268	regulation of protein catabolic process	BP	1
6286	GO:0030522	0.196569	0.933283	3	110	intracellular receptor signaling pathway	BP	1
11424	GO:0050790	0.196587	0.869499	17	954	regulation of catalytic activity	BP	1
811	GO:0002250	0.196908	0.933176	3	103	adaptive immune response	BP	1
2615	GO:0006468	0.197029	0.870729	16	925	protein phosphorylation	BP	1
13239	GO:0070182	0.197196	0.980667	1	14	DNA polymerase binding	MF	1
9187	GO:0042734	0.19728	0.932743	3	139	presynaptic membrane	CC	1
6805	GO:0031683	0.197569	0.980498	1	15	G-protein beta/gamma-subunit complex binding	MF	1
9406	GO:0043218	0.197718	0.980667	1	13	compact myelin	CC	1
8902	GO:0042053	0.198013	0.980499	1	14	regulation of dopamine metabolic process	BP	1
11253	GO:0048841	0.198489	0.979981	1	20	regulation of axon extension involved in axon guidance	BP	1
7448	GO:0032944	0.198598	0.951091	2	59	regulation of mononuclear cell proliferation	BP	1
4845	GO:0016192	0.198805	0.869379	16	898	vesicle-mediated transport	BP	1
13859	GO:0071514	0.199094	0.979854	1	20	genetic imprinting	BP	1
12279	GO:0060041	0.199389	0.950664	2	66	retina development in camera-type eye	BP	1
16924	GO:1903599	0.199507	0.980014	1	16	positive regulation of autophagy of mitochondrion	BP	1
12012	GO:0051894	0.199911	0.979792	1	18	positive regulation of focal adhesion assembly	BP	1
5600	GO:0019725	0.201048	0.885451	9	463	cellular homeostasis	BP	1
11154	GO:0048639	0.201132	0.930875	3	128	positive regulation of developmental growth	BP	1
4648	GO:0015698	0.201271	0.95002	2	59	inorganic anion transport	BP	1
4452	GO:0014904	0.201448	0.979467	1	18	myotube cell development	BP	1
14594	GO:0090208	0.201453	0.979787	1	14	positive regulation of triglyceride metabolic process	BP	1
3645	GO:0009127	0.201508	0.931021	3	90	purine nucleoside monophosphate biosynthetic process	BP	1
3684	GO:0009168	0.201508	0.931021	3	90	purine ribonucleoside monophosphate biosynthetic process	BP	1
14012	GO:0071867	0.201565	0.979442	1	18	response to monoamine	BP	1
14013	GO:0071868	0.201565	0.979442	1	18	cellular response to monoamine stimulus	BP	1
14014	GO:0071869	0.201565	0.979442	1	18	response to catecholamine	BP	1
14015	GO:0071870	0.201565	0.979442	1	18	cellular response to catecholamine stimulus	BP	1
821	GO:0002274	0.20162	0.949844	2	61	myeloid leukocyte activation	BP	1
9728	GO:0044058	0.201745	0.979726	1	14	regulation of digestive system process	BP	1
3747	GO:0009260	0.202476	0.917242	4	140	ribonucleotide biosynthetic process	BP	1
13961	GO:0071705	0.20256	0.856647	24	1327	nitrogen compound transport	BP	1
11136	GO:0048593	0.202561	0.949385	2	66	camera-type eye morphogenesis	BP	1
11737	GO:0051289	0.202652	0.94954	2	55	protein homotetramerization	BP	1
12794	GO:0061005	0.202911	0.979095	1	19	cell differentiation involved in kidney development	BP	1
6337	GO:0030659	0.203424	0.906792	5	211	cytoplasmic vesicle membrane	CC	1
4085	GO:0010640	0.203521	0.979024	1	18	regulation of platelet-derived growth factor receptor signaling pathway	BP	1
10452	GO:0046033	0.203691	0.979563	1	12	AMP metabolic process	BP	1
14235	GO:0072376	0.203927	0.979514	1	12	protein activation cascade	BP	1
2980	GO:0007020	0.203971	0.978927	1	18	microtubule nucleation	BP	1
2811	GO:0006733	0.204343	0.929556	3	93	oxidoreduction coenzyme metabolic process	BP	1
16463	GO:1902476	0.204573	0.978682	1	20	chloride transmembrane transport	BP	1
4232	GO:0010866	0.205094	0.979018	1	14	regulation of triglyceride biosynthetic process	BP	1
11161	GO:0048646	0.205316	0.882393	9	509	anatomical structure formation involved in morphogenesis	BP	1
3659	GO:0009142	0.205547	0.928984	3	90	nucleoside triphosphate biosynthetic process	BP	1
15237	GO:0098801	0.206055	0.978812	1	14	regulation of renal system process	BP	1
2442	GO:0006164	0.206096	0.915187	4	140	purine nucleotide biosynthetic process	BP	1
6413	GO:0030888	0.206103	0.978404	1	19	regulation of B cell proliferation	BP	1
14225	GO:0072358	0.206615	0.896999	6	327	cardiovascular system development	BP	1
13916	GO:0071622	0.206882	0.978752	1	13	regulation of granulocyte chemotaxis	BP	1
5675	GO:0019901	0.206921	0.8813	9	472	protein kinase binding	MF	1
13678	GO:0071157	0.207474	0.978763	1	12	negative regulation of cell cycle arrest	BP	1
14955	GO:0097366	0.207633	0.978201	1	17	response to bronchodilator	BP	1
420	GO:0001523	0.207712	0.978712	1	12	retinoid metabolic process	BP	1
9591	GO:0043547	0.207873	0.927411	3	135	positive regulation of GTPase activity	BP	1
641	GO:0001937	0.207921	0.978004	1	19	negative regulation of endothelial cell proliferation	BP	1
13172	GO:0070050	0.208008	0.978048	1	18	neuron cellular homeostasis	BP	1
4377	GO:0014069	0.208487	0.895804	6	318	postsynaptic density	CC	1
1057	GO:0002833	0.208611	0.977986	1	17	positive regulation of response to biotic stimulus	BP	1
14783	GO:0090723	0.208644	0.977979	1	17	growth cone part	CC	1
17118	GO:1904036	0.208901	0.977788	1	19	negative regulation of epithelial cell apoptotic process	BP	1
8127	GO:0035019	0.208945	0.977721	1	20	somatic stem cell population maintenance	BP	1
9272	GO:0042974	0.209202	0.977664	1	20	retinoic acid receptor binding	MF	1
10188	GO:0045429	0.209291	0.977765	1	18	positive regulation of nitric oxide biosynthetic process	BP	1
17251	GO:1904407	0.209291	0.977765	1	18	positive regulation of nitric oxide metabolic process	BP	1
9729	GO:0044060	0.209392	0.977894	1	16	regulation of endocrine process	BP	1
13472	GO:0070663	0.20982	0.946472	2	62	regulation of leukocyte proliferation	BP	1
16948	GO:1903672	0.209847	0.977713	1	17	positive regulation of sprouting angiogenesis	BP	1
11731	GO:0051281	0.210262	0.977702	1	16	positive regulation of release of sequestered calcium ion into cytosol	BP	1
8234	GO:0035296	0.210357	0.946215	2	64	regulation of tube diameter	BP	1
15101	GO:0097746	0.210357	0.946215	2	64	regulation of blood vessel diameter	BP	1
9192	GO:0042744	0.210408	0.97813	1	12	hydrogen peroxide catabolic process	BP	1
15758	GO:0140056	0.210425	0.946257	2	60	organelle localization by membrane tethering	BP	1
7052	GO:0032279	0.210491	0.894498	6	320	asymmetric synapse	CC	1
4188	GO:0010811	0.210563	0.946098	2	66	positive regulation of cell-substrate adhesion	BP	1
11258	GO:0048846	0.210761	0.977214	1	22	axon extension involved in axon guidance	BP	1
16406	GO:1902284	0.210761	0.977214	1	22	neuron projection extension involved in neuron projection guidance	BP	1
17103	GO:1904018	0.211006	0.945929	2	65	positive regulation of vasculature development	BP	1
2244	GO:0005795	0.211049	0.946122	2	54	Golgi stack	CC	1
11020	GO:0048265	0.211104	0.977296	1	19	response to pain	BP	1
7021	GO:0032228	0.211294	0.977142	1	21	regulation of synaptic transmission, GABAergic	BP	1
3673	GO:0009156	0.211435	0.925951	3	92	ribonucleoside monophosphate biosynthetic process	BP	1
9228	GO:0042802	0.212209	0.854429	19	1015	identical protein binding	MF	1
5671	GO:0019897	0.212468	0.925199	3	113	extrinsic component of plasma membrane	CC	1
11022	GO:0048268	0.212513	0.977118	1	17	clathrin coat assembly	BP	1
657	GO:0001956	0.212639	0.976837	1	21	positive regulation of neurotransmitter secretion	BP	1
5185	GO:0016887	0.212672	0.900991	5	242	ATPase activity	MF	1
3248	GO:0008053	0.212835	0.977222	1	15	mitochondrial fusion	BP	1
8412	GO:0035690	0.213034	0.91103	4	168	cellular response to drug	BP	1
3254	GO:0008066	0.213296	0.976639	1	22	glutamate receptor activity	MF	1
10278	GO:0045667	0.213314	0.945033	2	61	regulation of osteoblast differentiation	BP	1
15243	GO:0098810	0.214047	0.976697	1	18	neurotransmitter reuptake	BP	1
6221	GO:0030334	0.21405	0.880597	8	442	regulation of cell migration	BP	1
11688	GO:0051219	0.214178	0.944569	2	67	phosphoprotein binding	MF	1
8909	GO:0042069	0.214319	0.976889	1	15	regulation of catecholamine metabolic process	BP	1
10831	GO:0046983	0.21439	0.861252	14	722	protein dimerization activity	MF	1
5824	GO:0021772	0.214423	0.97643	1	21	olfactory bulb development	BP	1
10063	GO:0045111	0.214454	0.944553	2	61	intermediate filament cytoskeleton	CC	1
11141	GO:0048608	0.214794	0.909925	4	186	reproductive structure development	BP	1
11484	GO:0050873	0.215033	0.976472	1	18	brown fat cell differentiation	BP	1
4356	GO:0014047	0.215095	0.97633	1	20	glutamate secretion	BP	1
747	GO:0002092	0.215222	0.976504	1	17	positive regulation of receptor internalization	BP	1
1977	GO:0005154	0.215224	0.976685	1	15	epidermal growth factor receptor binding	MF	1
15471	GO:0099243	0.215321	0.976278	1	20	extrinsic component of synaptic membrane	CC	1
541	GO:0001772	0.215467	0.976448	1	17	immunological synapse	CC	1
12030	GO:0051930	0.21571	0.976133	1	21	regulation of sensory perception of pain	BP	1
9188	GO:0042737	0.215787	0.944331	2	47	drug catabolic process	BP	1
6198	GO:0030307	0.215833	0.923394	3	120	positive regulation of cell growth	BP	1
15525	GO:0099560	0.215866	0.975959	1	24	synaptic membrane adhesion	BP	1
9860	GO:0044389	0.216133	0.898911	5	219	ubiquitin-like protein ligase binding	MF	1
15293	GO:0098889	0.216174	0.943547	2	81	intrinsic component of presynaptic membrane	CC	1
981	GO:0002686	0.216475	0.976303	1	16	negative regulation of leukocyte migration	BP	1
4284	GO:0010941	0.217044	0.855254	16	868	regulation of cell death	BP	1
14275	GO:0072522	0.21758	0.908539	4	143	purine-containing compound biosynthetic process	BP	1
12703	GO:0060765	0.217737	0.97578	1	19	regulation of androgen receptor signaling pathway	BP	1
16609	GO:1902936	0.218597	0.942727	2	65	phosphatidylinositol bisphosphate binding	MF	1
11288	GO:0050145	0.218973	0.976227	1	12	nucleoside monophosphate kinase activity	MF	1
3379	GO:0008299	0.219483	0.975956	1	13	isoprenoid biosynthetic process	BP	1
12787	GO:0060998	0.219553	0.942148	2	77	regulation of dendritic spine development	BP	1
7566	GO:0033178	0.219764	0.976047	1	12	proton-transporting two-sector ATPase complex, catalytic domain	CC	1
14984	GO:0097440	0.220568	0.974996	1	21	apical dendrite	CC	1
10161	GO:0045334	0.220608	0.974886	1	23	clathrin-coated endocytic vesicle	CC	1
6776	GO:0031638	0.220694	0.975544	1	14	zymogen activation	BP	1
11210	GO:0048714	0.221623	0.975211	1	15	positive regulation of oligodendrocyte differentiation	BP	1
4818	GO:0016101	0.22196	0.975384	1	13	diterpenoid metabolic process	BP	1
483	GO:0001666	0.222363	0.919975	3	118	response to hypoxia	BP	1
3642	GO:0009124	0.2226	0.920099	3	94	nucleoside monophosphate biosynthetic process	BP	1
7336	GO:0032755	0.222628	0.974781	1	17	positive regulation of interleukin-6 production	BP	1
11725	GO:0051270	0.223095	0.869683	9	509	regulation of cellular component movement	BP	1
12778	GO:0060986	0.223303	0.974539	1	18	endocrine hormone secretion	BP	1
10571	GO:0046390	0.223344	0.905139	4	145	ribose phosphate biosynthetic process	BP	1
9555	GO:0043500	0.223567	0.940555	2	67	muscle adaptation	BP	1
11515	GO:0050918	0.223945	0.974247	1	20	positive chemotaxis	BP	1
2286	GO:0005871	0.224024	0.973979	1	25	kinesin complex	CC	1
6580	GO:0031234	0.224321	0.940297	2	63	extrinsic component of cytoplasmic side of plasma membrane	CC	1
12946	GO:0061458	0.224455	0.904235	4	189	reproductive system development	BP	1
6272	GO:0030507	0.224608	0.974087	1	20	spectrin binding	MF	1
15364	GO:0098982	0.224621	0.939907	2	81	GABA-ergic synapse	CC	1
18203	GO:2000177	0.225233	0.939958	2	60	regulation of neural precursor cell proliferation	BP	1
11420	GO:0050780	0.225535	0.974086	1	17	dopamine receptor binding	MF	1
3903	GO:0009966	0.225558	0.838885	23	1407	regulation of signal transduction	BP	1
9437	GO:0043267	0.225686	0.973893	1	19	negative regulation of potassium ion transport	BP	1
989	GO:0002694	0.225704	0.903573	4	172	regulation of leukocyte activation	BP	1
14631	GO:0090277	0.226818	0.939208	2	63	positive regulation of peptide hormone secretion	BP	1
7780	GO:0034067	0.227022	0.97344	1	21	protein localization to Golgi apparatus	BP	1
5177	GO:0016878	0.22751	0.973811	1	15	acid-thiol ligase activity	MF	1
3215	GO:0007622	0.22778	0.973147	1	23	rhythmic behavior	BP	1
11095	GO:0048512	0.22778	0.973147	1	23	circadian behavior	BP	1
8251	GO:0035335	0.228053	0.973248	1	20	peptidyl-tyrosine dephosphorylation	BP	1
16689	GO:1903077	0.228242	0.973526	1	16	negative regulation of protein localization to plasma membrane	BP	1
10801	GO:0046933	0.22907	0.97387	1	12	proton-transporting ATP synthase activity, rotational mechanism	MF	1
9805	GO:0044292	0.229381	0.973152	1	17	dendrite terminus	CC	1
553	GO:0001784	0.229425	0.97279	1	22	phosphotyrosine residue binding	MF	1
17031	GO:1903861	0.229628	0.97274	1	22	positive regulation of dendrite extension	BP	1
5932	GO:0021988	0.229693	0.972672	1	23	olfactory lobe development	BP	1
12031	GO:0051931	0.231583	0.972251	1	22	regulation of sensory perception	BP	1
15440	GO:0099149	0.231584	0.972442	1	19	regulation of postsynaptic neurotransmitter receptor internalization	BP	1
7446	GO:0032941	0.231797	0.972467	1	18	secretion by tissue	BP	1
3336	GO:0008217	0.232047	0.936862	2	65	regulation of blood pressure	BP	1
8717	GO:0036465	0.23213	0.93679	2	67	synaptic vesicle recycling	BP	1
11007	GO:0048246	0.232247	0.972542	1	16	macrophage chemotaxis	BP	1
9508	GO:0043403	0.233086	0.972333	1	16	skeletal muscle tissue regeneration	BP	1
15216	GO:0098760	0.233173	0.972554	1	14	response to interleukin-7	BP	1
15217	GO:0098761	0.233173	0.972554	1	14	cellular response to interleukin-7	BP	1
6275	GO:0030511	0.233818	0.971961	1	18	positive regulation of transforming growth factor beta receptor signaling pathway	BP	1
17024	GO:1903846	0.233818	0.971961	1	18	positive regulation of cellular response to transforming growth factor beta stimulus	BP	1
16271	GO:1901890	0.233947	0.971777	1	20	positive regulation of cell junction assembly	BP	1
3210	GO:0007617	0.233994	0.972107	1	16	mating behavior	BP	1
9358	GO:0043130	0.234183	0.936102	2	56	ubiquitin binding	MF	1
4327	GO:0012506	0.234387	0.887289	5	225	vesicle membrane	CC	1
11910	GO:0051651	0.23457	0.935735	2	65	maintenance of location in cell	BP	1
8940	GO:0042130	0.234909	0.971606	1	19	negative regulation of T cell proliferation	BP	1
13764	GO:0071353	0.2354	0.971869	1	15	cellular response to interleukin-4	BP	1
14395	GO:0080025	0.235674	0.971411	1	19	phosphatidylinositol-3,5-bisphosphate binding	MF	1
8645	GO:0036293	0.236112	0.912531	3	122	response to decreased oxygen levels	BP	1
3192	GO:0007588	0.236251	0.971345	1	18	excretion	BP	1
9075	GO:0042461	0.236509	0.971125	1	20	photoreceptor cell development	BP	1
4814	GO:0016082	0.237155	0.970776	1	23	synaptic vesicle priming	BP	1
11825	GO:0051480	0.237245	0.911812	3	135	regulation of cytosolic calcium ion concentration	BP	1
6161	GO:0030234	0.237893	0.854851	10	521	enzyme regulator activity	MF	1
7549	GO:0033144	0.238041	0.970663	1	21	negative regulation of intracellular steroid hormone receptor signaling pathway	BP	1
6073	GO:0030100	0.238275	0.896	4	173	regulation of endocytosis	BP	1
663	GO:0001963	0.238443	0.970981	1	16	synaptic transmission, dopaminergic	BP	1
12792	GO:0061003	0.238495	0.970429	1	23	positive regulation of dendritic spine morphogenesis	BP	1
3232	GO:0008022	0.238613	0.895805	4	171	protein C-terminus binding	MF	1
5355	GO:0018195	0.238993	0.971094	1	14	peptidyl-arginine modification	BP	1
10820	GO:0046966	0.239199	0.970363	1	21	thyroid hormone receptor binding	MF	1
10326	GO:0045776	0.239271	0.970487	1	19	negative regulation of blood pressure	BP	1
18229	GO:2000242	0.239412	0.970627	1	17	negative regulation of reproductive process	BP	1
11413	GO:0050773	0.239677	0.910389	3	148	regulation of dendrite development	BP	1
4931	GO:0016358	0.239765	0.894887	4	220	dendrite development	BP	1
13479	GO:0070670	0.239972	0.970588	1	16	response to interleukin-4	BP	1
15233	GO:0098797	0.240246	0.883371	5	259	plasma membrane protein complex	CC	1
17235	GO:1904376	0.240282	0.970402	1	17	negative regulation of protein localization to cell periphery	BP	1
12420	GO:0060291	0.24042	0.932908	2	76	long-term synaptic potentiation	BP	1
5493	GO:0019229	0.240681	0.969913	1	22	regulation of vasoconstriction	BP	1
16195	GO:1901617	0.241079	0.909898	3	111	organic hydroxy compound biosynthetic process	BP	1
16739	GO:1903214	0.241219	0.970265	1	16	regulation of protein targeting to mitochondrion	BP	1
[truncated: 16,686 more rows]

## Sheet: GOseq_Arid1b_GoodCerb_Down_FDR.
	category	over_represented_pvalue	under_represented_pvalue	numDEInCat	numInCat	term	ontology	FDR
331	GO:0000981	3.22348e-07	1	26	290	DNA-binding transcription factor activity, RNA polymerase II-specific	MF	0.00602308
3419	GO:0008380	1.08017e-06	1	20	267	RNA splicing	BP	0.0100915
9543	GO:0043484	2.57067e-06	1	12	101	regulation of RNA splicing	BP	0.0123978
327	GO:0000977	3.18399e-06	0.999999	27	344	RNA polymerase II regulatory region sequence-specific DNA binding	MF	0.0123978
2564	GO:0006397	3.68719e-06	0.999999	22	329	mRNA processing	BP	0.0123978
10939	GO:0048024	3.98111e-06	1	10	76	regulation of mRNA splicing, via spliceosome	BP	0.0123978
157	GO:0000380	5.7461e-06	0.999999	9	57	alternative mRNA splicing, via spliceosome	BP	0.0140001
341	GO:0001012	6.14664e-06	0.999998	27	351	RNA polymerase II regulatory region DNA binding	MF	0.0140001
355	GO:0001067	6.74342e-06	0.999998	31	432	regulatory region nucleic acid binding	MF	0.0140001
18070	GO:1990837	9.67229e-06	0.999997	29	401	sequence-specific double-stranded DNA binding	MF	0.0180727
15774	GO:0140110	1.24376e-05	0.999995	38	635	transcription regulator activity	MF	0.0202469
158	GO:0000381	1.30031e-05	0.999999	8	48	regulation of alternative mRNA splicing, via spliceosome	BP	0.0202469
9766	GO:0044212	1.53125e-05	0.999994	30	428	transcription regulatory region DNA binding	MF	0.0220088
1315	GO:0003700	1.74281e-05	0.999994	28	396	DNA-binding transcription factor activity	MF	0.0224907
326	GO:0000976	1.80551e-05	0.999994	27	372	transcription regulatory region sequence-specific DNA binding	MF	0.0224907
11712	GO:0051252	3.02712e-05	0.999984	72	1582	regulation of RNA metabolic process	BP	0.0315107
14654	GO:0090304	3.32275e-05	0.999982	90	2277	nucleic acid metabolic process	BP	0.0315107
153	GO:0000375	3.43895e-05	0.999992	14	189	RNA splicing, via transesterification reactions	BP	0.0315107
154	GO:0000377	3.43895e-05	0.999992	14	189	RNA splicing, via transesterification reactions with bulged adenosine as nucleophile	BP	0.0315107
168	GO:0000398	3.43895e-05	0.999992	14	189	mRNA splicing, via spliceosome	BP	0.0315107
11359	GO:0050684	3.54148e-05	0.999994	11	107	regulation of mRNA processing	BP	0.0315107
4802	GO:0016070	4.5792e-05	0.999976	82	2035	RNA metabolic process	BP	0.038892
1310	GO:0003690	5.19991e-05	0.99998	29	438	double-stranded DNA binding	MF	0.0422436
10146	GO:0045292	6.43349e-05	0.999996	5	23	mRNA cis splicing, via spliceosome	BP	0.0500874
328	GO:0000978	7.67341e-05	0.999976	19	235	RNA polymerase II proximal promoter sequence-specific DNA binding	MF	0.0573511
9605	GO:0043565	8.17139e-05	0.999967	31	492	sequence-specific DNA binding	MF	0.0574275
10612	GO:0046483	8.29833e-05	0.999953	96	2637	heterocycle metabolic process	BP	0.0574275
5486	GO:0019219	9.13047e-05	0.99995	75	1749	regulation of nucleobase-containing compound metabolic process	BP	0.0591169
11714	GO:0051254	9.17522e-05	0.999956	45	851	positive regulation of RNA metabolic process	BP	0.0591169
332	GO:0000987	0.000112402	0.999964	19	241	proximal promoter sequence-specific DNA binding	MF	0.0681756
2807	GO:0006725	0.000113109	0.999936	96	2658	cellular aromatic compound metabolic process	BP	0.0681756
2433	GO:0006139	0.000125697	0.999928	94	2582	nucleobase-containing compound metabolic process	BP	0.0733955
2563	GO:0006396	0.000181104	0.999928	26	555	RNA processing	BP	0.102543
16116	GO:1901360	0.000186915	0.999891	97	2729	organic cyclic compound metabolic process	BP	0.102721
2553	GO:0006376	0.000245633	0.999981	5	24	mRNA splice site selection	BP	0.131133
4803	GO:0016071	0.000269884	0.999895	24	447	mRNA metabolic process	BP	0.140077
16784	GO:1903311	0.00031963	0.99991	14	173	regulation of mRNA metabolic process	BP	0.161413
396	GO:0001228	0.000381852	0.999885	15	171	DNA-binding transcription activator activity, RNA polymerase II-specific	MF	0.187761
10409	GO:0045935	0.000413758	0.999786	46	958	positive regulation of nucleobase-containing compound metabolic process	BP	0.198233
10378	GO:0045893	0.000542034	0.999728	40	784	positive regulation of transcription, DNA-templated	BP	0.245362
16867	GO:1903508	0.000558348	0.99972	40	786	positive regulation of nucleic acid-templated transcription	BP	0.245362
4000	GO:0010468	0.000560919	0.999669	78	1935	regulation of gene expression	BP	0.245362
16529	GO:1902680	0.000564653	0.999716	40	787	positive regulation of RNA biosynthetic process	BP	0.245362
1326	GO:0003729	0.000680458	0.999802	13	187	mRNA binding	MF	0.288962
10415	GO:0045944	0.00101469	0.99951	32	600	positive regulation of transcription by RNA polymerase II	BP	0.421323
4430	GO:0014856	0.00127061	0.999953	3	8	skeletal muscle cell proliferation	BP	0.516115
5152	GO:0016836	0.00158243	0.999864	4	27	hydro-lyase activity	MF	0.622355
8029	GO:0034641	0.00159877	0.998989	98	3028	cellular nitrogen compound metabolic process	BP	0.622355
1301	GO:0003676	0.00187849	0.998873	63	1647	nucleic acid binding	MF	0.716319
104	GO:0000245	0.00207956	0.999728	5	38	spliceosomal complex assembly	BP	0.777132
12229	GO:0055090	0.00222508	0.999891	3	10	acylglycerol homeostasis	BP	0.79953
13315	GO:0070328	0.00222508	0.999891	3	10	triglyceride homeostasis	BP	0.79953
1862	GO:0004861	0.00233449	0.999969	2	4	cyclin-dependent protein serine/threonine kinase inhibitor activity	MF	0.823019
5340	GO:0018108	0.00241869	0.999275	11	139	peptidyl-tyrosine phosphorylation	BP	0.833725
18452	GO:2000675	0.0024541	0.999966	2	4	negative regulation of type B pancreatic cell apoptotic process	BP	0.833725
5151	GO:0016835	0.00266758	0.999731	4	32	carbon-oxygen lyase activity	MF	0.884062
5368	GO:0018212	0.0026969	0.99918	11	142	peptidyl-tyrosine modification	BP	0.884062
4376	GO:0014068	0.0029363	0.999597	5	28	positive regulation of phosphatidylinositol 3-kinase signaling	BP	0.934084
3132	GO:0007346	0.00294948	0.99882	17	270	regulation of mitotic cell cycle	BP	0.934084
8013	GO:0034612	0.00312901	0.999333	7	77	response to tumor necrosis factor	BP	0.974426
10298	GO:0045722	0.00338409	0.999796	3	13	positive regulation of gluconeogenesis	BP	1
8552	GO:0036002	0.0035807	0.999612	4	28	pre-mRNA binding	MF	1
4032	GO:0010557	0.00362217	0.997955	41	928	positive regulation of macromolecule biosynthetic process	BP	1
11607	GO:0051090	0.00364851	0.998712	13	190	regulation of DNA-binding transcription factor activity	BP	1
14803	GO:0097016	0.00381391	0.999934	2	4	L27 domain binding	MF	1
3700	GO:0009187	0.00390692	0.999591	4	18	cyclic nucleotide metabolic process	BP	1
6629	GO:0031328	0.00390726	0.99777	42	970	positive regulation of cellular biosynthetic process	BP	1
16806	GO:1903361	0.00393051	0.99992	2	5	protein localization to basolateral plasma membrane	BP	1
13815	GO:0071440	0.00404043	0.999917	2	5	regulation of histone H3-K14 acetylation	BP	1
5043	GO:0016607	0.00405774	0.998544	13	223	nuclear speck	CC	1
12828	GO:0061061	0.0041648	0.998142	20	331	muscle structure development	BP	1
11659	GO:0051171	0.00427237	0.997195	93	2630	regulation of nitrogen compound metabolic process	BP	1
12398	GO:0060255	0.00430151	0.997166	97	2752	regulation of macromolecule metabolic process	BP	1
14397	GO:0080090	0.00447051	0.997053	95	2708	regulation of primary metabolic process	BP	1
3881	GO:0009891	0.00489135	0.997169	42	986	positive regulation of biosynthetic process	BP	1
9419	GO:0043235	0.00489758	0.99814	14	182	receptor complex	CC	1
1777	GO:0004713	0.00490302	0.998874	7	65	protein tyrosine kinase activity	MF	1
1750	GO:0004672	0.00518615	0.997591	21	352	protein kinase activity	MF	1
167	GO:0000395	0.00520097	0.999867	2	6	mRNA 5'-splice site recognition	BP	1
11608	GO:0051091	0.0053747	0.99844	9	112	positive regulation of DNA-binding transcription factor activity	BP	1
11338	GO:0050657	0.00539914	0.99843	9	115	nucleic acid transport	BP	1
11339	GO:0050658	0.00539914	0.99843	9	115	RNA transport	BP	1
13766	GO:0071356	0.0054273	0.998892	6	68	cellular response to tumor necrosis factor	BP	1
1869	GO:0004879	0.00546275	0.999598	3	15	nuclear receptor activity	MF	1
15119	GO:0098531	0.00546275	0.999598	3	15	transcription factor activity, direct ligand regulated sequence-specific DNA binding	MF	1
2407	GO:0006094	0.00558189	0.999071	5	44	gluconeogenesis	BP	1
1468	GO:0004089	0.00559771	0.999844	2	7	carbonate dehydratase activity	MF	1
7089	GO:0032350	0.00565779	0.999317	4	23	regulation of hormone metabolic process	BP	1
5004	GO:0016538	0.00577848	0.999551	3	19	cyclin-dependent protein serine/threonine kinase regulator activity	MF	1
14808	GO:0097025	0.00590705	0.999852	2	5	MPP7-DLG1-LIN7 complex	CC	1
3999	GO:0010467	0.00620836	0.995886	85	2550	gene expression	BP	1
2539	GO:0006355	0.00634302	0.996025	57	1415	regulation of transcription, DNA-templated	BP	1
2173	GO:0005681	0.00642685	0.998223	8	145	spliceosomal complex	CC	1
4264	GO:0010907	0.00654442	0.999169	4	25	positive regulation of glucose metabolic process	BP	1
3369	GO:0008286	0.00658167	0.998212	8	79	insulin receptor signaling pathway	BP	1
16865	GO:1903506	0.00669241	0.995794	57	1421	regulation of nucleic acid-templated transcription	BP	1
11390	GO:0050728	0.00681021	0.998799	5	52	negative regulation of inflammatory response	BP	1
5513	GO:0019319	0.00694155	0.998778	5	47	hexose biosynthetic process	BP	1
1321	GO:0003723	0.00695812	0.99635	27	719	RNA binding	MF	1
11701	GO:0051236	0.00695943	0.997893	9	117	establishment of RNA localization	BP	1
4074	GO:0010628	0.0071055	0.995768	43	1006	positive regulation of gene expression	BP	1
13738	GO:0071310	0.00713423	0.995727	44	1053	cellular response to organic substance	BP	1
18602	GO:2001141	0.00718896	0.995464	57	1425	regulation of RNA biosynthetic process	BP	1
7395	GO:0032870	0.0072513	0.996817	17	287	cellular response to hormone stimulus	BP	1
2002	GO:0005220	0.00740287	1	2	2	inositol 1,4,5-trisphosphate-sensitive calcium-release channel activity	MF	1
16389	GO:1902237	0.00761659	0.999763	2	6	positive regulation of endoplasmic reticulum stress-induced intrinsic apoptotic signaling pathway	BP	1
78	GO:0000175	0.00820832	0.999275	3	19	3'-5'-exoribonuclease activity	MF	1
13568	GO:0070887	0.00821311	0.994882	51	1309	cellular response to chemical stimulus	BP	1
10112	GO:0045199	0.00824924	0.999733	2	6	maintenance of epithelial cell apical/basal polarity	BP	1
2535	GO:0006351	0.00825289	0.994736	58	1480	transcription, DNA-templated	BP	1
18674	GO:2001269	0.00848423	0.999721	2	6	positive regulation of cysteine-type endopeptidase activity involved in apoptotic signaling pathway	BP	1
9033	GO:0042382	0.00858098	0.999716	2	6	paraspeckles	CC	1
15072	GO:0097659	0.00868589	0.994444	58	1486	nucleic acid-templated transcription	BP	1
10564	GO:0046364	0.00868912	0.998377	5	51	monosaccharide biosynthetic process	BP	1
2541	GO:0006357	0.00889341	0.994626	43	1007	regulation of transcription by RNA polymerase II	BP	1
18255	GO:2000288	0.00895257	0.999721	2	5	positive regulation of myoblast proliferation	BP	1
11661	GO:0051173	0.00902745	0.99418	60	1582	positive regulation of nitrogen compound metabolic process	BP	1
10404	GO:0045930	0.00918969	0.99709	9	120	negative regulation of mitotic cell cycle	BP	1
7346	GO:0032774	0.00925848	0.994056	58	1489	RNA biosynthetic process	BP	1
14006	GO:0071850	0.00950065	0.999669	2	6	mitotic cell cycle arrest	BP	1
5146	GO:0016829	0.00954678	0.99778	6	89	lyase activity	MF	1
4039	GO:0010564	0.00959187	0.995655	17	315	regulation of cell cycle process	BP	1
4060	GO:0010606	0.00961542	0.999689	2	5	positive regulation of cytoplasmic mRNA processing body assembly	BP	1
9759	GO:0044154	0.00980234	0.999619	2	8	histone H3-K14 acetylation	BP	1
1912	GO:0005009	0.0100661	1	2	2	insulin-activated receptor activity	MF	1
6624	GO:0031323	0.0101126	0.993073	96	2821	regulation of cellular metabolic process	BP	1
6010	GO:0023019	0.0103819	0.999621	2	6	signal transduction involved in regulation of gene expression	BP	1
13777	GO:0071375	0.0104311	0.996179	11	151	cellular response to peptide hormone stimulus	BP	1
18161	GO:2000112	0.0104941	0.993109	64	1701	regulation of cellular macromolecule biosynthetic process	BP	1
11269	GO:0048869	0.0105703	0.992879	78	2028	cellular developmental process	BP	1
18672	GO:2001267	0.0106533	0.999568	2	8	regulation of cysteine-type endopeptidase activity involved in apoptotic signaling pathway	BP	1
10359	GO:0045840	0.0108184	0.998397	4	27	positive regulation of mitotic nuclear division	BP	1
16834	GO:1903409	0.0109044	0.997842	5	53	reactive oxygen species biosynthetic process	BP	1
13563	GO:0070878	0.0109815	0.999564	2	7	primary miRNA binding	MF	1
4047	GO:0010575	0.0109972	0.999563	2	7	positive regulation of vascular endothelial growth factor production	BP	1
5041	GO:0016604	0.011164	0.994409	21	450	nuclear body	CC	1
18505	GO:2000794	0.0111817	0.999609	2	5	regulation of epithelial cell proliferation involved in lung morphogenesis	BP	1
4751	GO:0015931	0.0112744	0.996295	9	137	nucleobase-containing compound transport	BP	1
10332	GO:0045786	0.0114566	0.99532	13	238	negative regulation of cell cycle	BP	1
4431	GO:0014857	0.0117012	0.99952	2	7	regulation of skeletal muscle cell proliferation	BP	1
8155	GO:0035090	0.0117398	0.999517	2	7	maintenance of apical/basal cell polarity	BP	1
1317	GO:0003712	0.0118904	0.994627	16	293	transcription coregulator activity	MF	1
2422	GO:0006111	0.0119882	0.998142	4	32	regulation of gluconeogenesis	BP	1
4905	GO:0016301	0.012021	0.99375	23	451	kinase activity	MF	1
16207	GO:1901653	0.012022	0.995279	12	177	cellular response to peptide	BP	1
18451	GO:2000674	0.0122024	0.999454	2	9	regulation of type B pancreatic cell apoptotic process	BP	1
6627	GO:0031326	0.0127358	0.99151	66	1802	regulation of cellular biosynthetic process	BP	1
11946	GO:0051726	0.0128889	0.993152	24	529	regulation of cell cycle	BP	1
2570	GO:0006403	0.0129013	0.995668	9	134	RNA localization	BP	1
12812	GO:0061036	0.0129904	0.999399	2	9	positive regulation of cartilage development	BP	1
1664	GO:0004532	0.0130142	0.99863	3	20	exoribonuclease activity	MF	1
5193	GO:0016896	0.0130142	0.99863	3	20	exoribonuclease activity, producing 5'-phosphomonoesters	MF	1
4999	GO:0016529	0.0130213	0.996872	6	45	sarcoplasmic reticulum	CC	1
13582	GO:0070914	0.013067	0.999432	2	7	UV-damage excision repair	BP	1
5113	GO:0016773	0.0131104	0.993235	22	413	phosphotransferase activity, alcohol group as acceptor	MF	1
10472	GO:0046068	0.0132216	0.999451	2	6	cGMP metabolic process	BP	1
6472	GO:0031016	0.0136699	0.997816	4	29	pancreas development	BP	1
4374	GO:0014066	0.0136951	0.997172	5	42	regulation of phosphatidylinositol 3-kinase signaling	BP	1
16486	GO:1902533	0.0137614	0.992858	22	450	positive regulation of intracellular signal transduction	BP	1
4263	GO:0010906	0.0139624	0.99651	6	69	regulation of glucose metabolic process	BP	1
8937	GO:0042127	0.0141123	0.991926	30	705	regulation of cell proliferation	BP	1
1286	GO:0003407	0.0141506	0.997723	4	28	neural retina development	BP	1
10373	GO:0045876	0.014259	0.99935	2	7	positive regulation of sister chromatid cohesion	BP	1
3012	GO:0007088	0.0144508	0.995873	7	84	regulation of mitotic nuclear division	BP	1
1958	GO:0005118	0.0149118	1	1	1	sevenless binding	MF	1
2548	GO:0006366	0.0149266	0.990665	43	1050	transcription by RNA polymerase II	BP	1
4112	GO:0010676	0.0153787	0.997434	4	32	positive regulation of cellular carbohydrate metabolic process	BP	1
11813	GO:0051451	0.0156804	0.999249	2	7	myoblast migration	BP	1
3431	GO:0008408	0.0157039	0.998195	3	24	3'-5' exonuclease activity	MF	1
8800	GO:0038092	0.0158339	0.999277	2	6	nodal signaling pathway	BP	1
2177	GO:0005685	0.015843	0.999118	2	15	U1 snRNP	CC	1
118	GO:0000278	0.0159341	0.991737	21	449	mitotic cell cycle	BP	1
4031	GO:0010556	0.0159672	0.989265	64	1736	regulation of macromolecule biosynthetic process	BP	1
18061	GO:1990823	0.016503	0.995711	6	73	response to leukemia inhibitory factor	BP	1
18066	GO:1990830	0.016503	0.995711	6	73	cellular response to leukemia inhibitory factor	BP	1
9527	GO:0043434	0.0165461	0.993201	12	188	response to peptide hormone	BP	1
12561	GO:0060502	0.0168289	0.999163	2	7	epithelial cell proliferation involved in lung morphogenesis	BP	1
5489	GO:0019222	0.0168315	0.988151	100	3009	regulation of metabolic process	BP	1
17863	GO:1990047	0.0168961	1	1	1	spindle matrix	CC	1
3367	GO:0008284	0.0170918	0.991383	19	397	positive regulation of cell proliferation	BP	1
4057	GO:0010603	0.0172298	0.999132	2	7	regulation of cytoplasmic mRNA processing body assembly	BP	1
4421	GO:0014841	0.0174351	0.999116	2	7	skeletal muscle satellite cell proliferation	BP	1
13175	GO:0070059	0.0175123	0.99692	4	39	intrinsic apoptotic signaling pathway in response to endoplasmic reticulum stress	BP	1
17582	GO:1905178	0.0176034	1	1	1	regulation of cardiac muscle tissue regeneration	BP	1
17583	GO:1905179	0.0176034	1	1	1	negative regulation of cardiac muscle tissue regeneration	BP	1
10731	GO:0046777	0.0178506	0.992927	11	154	protein autophosphorylation	BP	1
15469	GO:0099192	0.0179525	1	1	1	cerebellar Golgi cell to granule cell synapse	CC	1
3879	GO:0009889	0.0179782	0.987779	66	1839	regulation of biosynthetic process	BP	1
7493	GO:0033018	0.0180034	1	1	1	sarcoplasmic reticulum lumen	CC	1
557	GO:0001807	0.0180983	1	1	1	regulation of type IV hypersensitivity	BP	1
558	GO:0001808	0.0180983	1	1	1	negative regulation of type IV hypersensitivity	BP	1
1077	GO:0002883	0.0180983	1	1	1	regulation of hypersensitivity	BP	1
1078	GO:0002884	0.0180983	1	1	1	negative regulation of hypersensitivity	BP	1
8889	GO:0042015	0.0180983	1	1	1	interleukin-20 binding	MF	1
13756	GO:0071345	0.0181508	0.991594	15	313	cellular response to cytokine stimulus	BP	1
1248	GO:0003312	0.0181673	1	1	1	pancreatic PP cell differentiation	BP	1
1252	GO:0003326	0.0181673	1	1	1	pancreatic A cell fate commitment	BP	1
1253	GO:0003329	0.0181673	1	1	1	pancreatic PP cell fate commitment	BP	1
1682	GO:0004568	0.0184148	1	1	1	chitinase activity	MF	1
2370	GO:0006030	0.0184148	1	1	1	chitin metabolic process	BP	1
2371	GO:0006032	0.0184148	1	1	1	chitin catabolic process	BP	1
6202	GO:0030312	0.0184148	1	1	1	external encapsulating structure	CC	1
8467	GO:0035805	0.0184148	1	1	1	egg coat	CC	1
15146	GO:0098595	0.0184148	1	1	1	perivitelline space	CC	1
18295	GO:2000359	0.0184148	1	1	1	regulation of binding of sperm to zona pellucida	BP	1
18296	GO:2000360	0.0184148	1	1	1	negative regulation of binding of sperm to zona pellucida	BP	1
16879	GO:1903524	0.0185707	0.99778	3	19	positive regulation of blood circulation	BP	1
13569	GO:0070888	0.0187307	0.997708	3	23	E-box binding	MF	1
11970	GO:0051785	0.0187424	0.996682	4	32	positive regulation of nuclear division	BP	1
9936	GO:0044666	0.018808	0.998942	2	9	MLL3/4 complex	CC	1
16119	GO:1901363	0.018973	0.986668	88	2715	heterocyclic compound binding	MF	1
11479	GO:0050868	0.0189885	0.996603	4	35	negative regulation of T cell activation	BP	1
9375	GO:0043169	0.0191236	0.98693	67	1826	cation binding	MF	1
5675	GO:0019901	0.0191747	0.989717	22	472	protein kinase binding	MF	1
7143	GO:0032422	0.0193226	0.999906	1	2	purine-rich negative regulatory element binding	MF	1
1302	GO:0003677	0.0195208	0.987746	40	942	DNA binding	MF	1
1737	GO:0004654	0.019533	1	1	1	polyribonucleotide nucleotidyltransferase activity	MF	1
14749	GO:0090616	0.019533	1	1	1	mitochondrial mRNA 3'-end processing	BP	1
14901	GO:0097222	0.019533	1	1	1	mitochondrial mRNA polyadenylation	BP	1
18411	GO:2000625	0.019533	1	1	1	regulation of miRNA catabolic process	BP	1
18412	GO:2000627	0.019533	1	1	1	positive regulation of miRNA catabolic process	BP	1
8645	GO:0036293	0.0195718	0.992973	9	122	response to decreased oxygen levels	BP	1
4794	GO:0016051	0.0199124	0.993894	7	104	carbohydrate biosynthetic process	BP	1
18228	GO:2000241	0.0199262	0.995408	5	54	regulation of reproductive process	BP	1
5346	GO:0018130	0.0199367	0.986477	62	1760	heterocycle biosynthetic process	BP	1
14867	GO:0097159	0.0199453	0.985935	89	2756	organic cyclic compound binding	MF	1
6213	GO:0030325	0.0201569	0.997651	3	13	adrenal gland development	BP	1
10776	GO:0046885	0.02031	0.997523	3	17	regulation of hormone biosynthetic process	BP	1
9896	GO:0044451	0.020641	0.987918	29	706	nucleoplasm part	CC	1
9449	GO:0043281	0.0207285	0.994279	6	95	regulation of cysteine-type endopeptidase activity involved in apoptotic process	BP	1
13199	GO:0070102	0.0207341	0.998804	2	8	interleukin-6-mediated signaling pathway	BP	1
3366	GO:0008283	0.0207613	0.987272	35	881	cell proliferation	BP	1
1474	GO:0004103	0.0209912	1	1	1	choline kinase activity	MF	1
2704	GO:0006580	0.0209912	1	1	1	ethanolamine metabolic process	BP	1
437	GO:0001555	0.020993	1	1	1	oocyte growth	BP	1
8334	GO:0035545	0.020993	1	1	1	determination of left/right asymmetry in nervous system	BP	1
8660	GO:0036317	0.020993	1	1	1	tyrosyl-RNA phosphodiesterase activity	MF	1
10240	GO:0045617	0.020993	1	1	1	negative regulation of keratinocyte differentiation	BP	1
13278	GO:0070259	0.020993	1	1	1	tyrosyl-DNA phosphodiesterase activity	MF	1
13279	GO:0070260	0.020993	1	1	1	5'-tyrosyl-DNA phosphodiesterase activity	MF	1
15092	GO:0097728	0.020993	1	1	1	9+0 motile cilium	CC	1
15724	GO:0120134	0.020993	1	1	1	proximal portion of axoneme	CC	1
4046	GO:0010574	0.0210392	0.998717	2	10	regulation of vascular endothelial growth factor production	BP	1
6326	GO:0030626	0.0210394	1	1	1	U12 snRNA binding	MF	1
2147	GO:0005637	0.0211008	0.997311	3	22	nuclear inner membrane	CC	1
6107	GO:0030154	0.0212398	0.985252	73	1910	cell differentiation	BP	1
11427	GO:0050794	0.0213415	0.984957	147	4689	regulation of cellular process	BP	1
952	GO:0002573	0.0213872	0.99338	7	89	myeloid leukocyte differentiation	BP	1
16118	GO:1901362	0.0214996	0.985319	63	1815	organic cyclic compound biosynthetic process	BP	1
5923	GO:0021960	0.0215127	0.999076	2	4	anterior commissure morphogenesis	BP	1
5549	GO:0019438	0.0216001	0.985278	62	1764	aromatic compound biosynthetic process	BP	1
14046	GO:0071914	0.0216803	1	1	1	prominosome	CC	1
14134	GO:0072139	0.0216803	1	1	1	glomerular parietal epithelial cell differentiation	BP	1
811	GO:0002250	0.0217506	0.993213	7	103	adaptive immune response	BP	1
5904	GO:0021919	0.021753	1	1	1	BMP signaling pathway involved in spinal cord dorsal/ventral patterning	BP	1
11968	GO:0051783	0.0217579	0.993234	7	92	regulation of nuclear division	BP	1
7789	GO:0034097	0.0218402	0.989378	16	348	response to cytokine	BP	1
3845	GO:0009725	0.02188	0.988893	18	357	response to hormone	BP	1
5129	GO:0016796	0.0218877	0.997149	3	24	exonuclease activity, active with either ribo- or deoxyribonucleic acids and producing 5'-phosphomonoesters	MF	1
16206	GO:1901652	0.022418	0.990007	13	220	response to peptide	BP	1
8310	GO:0035500	0.0224542	1	1	1	MH2 domain binding	MF	1
8224	GO:0035270	0.0226634	0.994629	5	49	endocrine system development	BP	1
6628	GO:0031327	0.022822	0.986195	32	786	negative regulation of cellular biosynthetic process	BP	1
6442	GO:0030949	0.0230535	0.998643	2	7	positive regulation of vascular endothelial growth factor receptor signaling pathway	BP	1
11805	GO:0051435	0.0231443	1	1	1	BH4 domain binding	MF	1
10324	GO:0045766	0.0231949	0.994423	5	58	positive regulation of angiogenesis	BP	1
9300	GO:0043010	0.0232289	0.990875	10	146	camera-type eye development	BP	1
5112	GO:0016772	0.0232617	0.986943	24	534	transferase activity, transferring phosphorus-containing groups	MF	1
6663	GO:0031393	0.0233605	1	1	1	negative regulation of prostaglandin biosynthetic process	BP	1
9139	GO:0042595	0.0233605	1	1	1	behavioral response to starvation	BP	1
13816	GO:0071441	0.0233605	1	1	1	negative regulation of histone H3-K14 acetylation	BP	1
18401	GO:2000612	0.0233605	1	1	1	regulation of thyroid-stimulating hormone secretion	BP	1
18402	GO:2000614	0.0233605	1	1	1	positive regulation of thyroid-stimulating hormone secretion	BP	1
18434	GO:2000654	0.0233605	1	1	1	regulation of cellular response to testosterone stimulus	BP	1
18435	GO:2000655	0.0233605	1	1	1	negative regulation of cellular response to testosterone stimulus	BP	1
6626	GO:0031325	0.0233823	0.98406	60	1657	positive regulation of cellular metabolic process	BP	1
4998	GO:0016528	0.0234113	0.993526	6	52	sarcoplasm	CC	1
16229	GO:1901699	0.0238782	0.988027	17	303	cellular response to nitrogen compound	BP	1
13623	GO:0071004	0.0242924	0.998373	2	11	U2-type prespliceosome	CC	1
13628	GO:0071010	0.0242924	0.998373	2	11	prespliceosome	CC	1
13588	GO:0070932	0.0244459	0.998335	2	12	histone H3 deacetylation	BP	1
18256	GO:2000291	0.0245219	0.998508	2	7	regulation of myoblast proliferation	BP	1
6473	GO:0031017	0.0247148	0.998679	2	5	exocrine pancreas development	BP	1
4058	GO:0010604	0.0249038	0.982958	60	1648	positive regulation of macromolecule metabolic process	BP	1
18089	GO:1990904	0.0253242	0.986397	20	627	ribonucleoprotein complex	CC	1
8245	GO:0035326	0.025436	0.993732	5	59	enhancer binding	MF	1
13383	GO:0070482	0.02555	0.990374	9	132	response to oxygen levels	BP	1
11867	GO:0051574	0.0256831	0.99848	2	6	positive regulation of histone H3-K9 methylation	BP	1
13801	GO:0071417	0.0258375	0.987219	16	278	cellular response to organonitrogen compound	BP	1
472	GO:0001654	0.0258724	0.989136	11	167	eye development	BP	1
3236	GO:0008028	0.0258799	0.998183	2	12	monocarboxylic acid transmembrane transporter activity	MF	1
11812	GO:0051450	0.0261165	0.998295	2	8	myoblast proliferation	BP	1
11277	GO:0048880	0.0261294	0.98901	11	168	sensory system development	BP	1
15815	GO:0150063	0.0261294	0.98901	11	168	visual system development	BP	1
317	GO:0000964	0.0261436	0.999828	1	2	mitochondrial RNA 5'-end processing	BP	1
2944	GO:0006957	0.0261617	0.999827	1	2	complement activation, alternative pathway	BP	1
2942	GO:0006955	0.0261725	0.986416	18	417	immune response	BP	1
7394	GO:0032869	0.0262073	0.990097	9	125	cellular response to insulin stimulus	BP	1
1666	GO:0004535	0.0262294	0.9982	2	10	poly(A)-specific ribonuclease activity	MF	1
13983	GO:0071802	0.0262573	1	1	1	negative regulation of podosome assembly	BP	1
4045	GO:0010573	0.0263565	0.998156	2	11	vascular endothelial growth factor production	BP	1
1778	GO:0004714	0.0267869	0.994739	4	30	transmembrane receptor protein tyrosine kinase activity	MF	1
10390	GO:0045913	0.0274167	0.994484	4	38	positive regulation of carbohydrate metabolic process	BP	1
18490	GO:2000772	0.0276277	0.99608	3	23	regulation of cellular senescence	BP	1
3880	GO:0009890	0.0278484	0.98287	32	807	negative regulation of biosynthetic process	BP	1
6394	GO:0030856	0.0279209	0.992992	5	52	regulation of epithelial cell differentiation	BP	1
11297	GO:0050290	0.0283266	1	1	1	sphingomyelin phosphodiesterase D activity	MF	1
2266	GO:0005844	0.0285054	0.994049	4	65	polysome	CC	1
4111	GO:0010675	0.0285819	0.991551	6	83	regulation of cellular carbohydrate metabolic process	BP	1
16840	GO:1903426	0.0286008	0.994108	4	46	regulation of reactive oxygen species biosynthetic process	BP	1
2850	GO:0006807	0.0293036	0.978763	131	4579	nitrogen compound metabolic process	BP	1
5666	GO:0019887	0.0293474	0.991248	6	90	protein kinase regulator activity	MF	1
9376	GO:0043170	0.0294565	0.978614	127	4283	macromolecule metabolic process	BP	1
2356	GO:0006006	0.0295434	0.990165	7	110	glucose metabolic process	BP	1
9431	GO:0043255	0.0297814	0.99237	5	56	regulation of carbohydrate biosynthetic process	BP	1
2320	GO:0005927	0.0298065	0.999776	1	2	muscle tendon junction	CC	1
8038	GO:0034654	0.0301516	0.979114	60	1720	nucleobase-containing compound biosynthetic process	BP	1
6327	GO:0030627	0.0301811	0.99977	1	2	pre-mRNA 5'-splice site binding	MF	1
16667	GO:1903038	0.0302208	0.993715	4	40	negative regulation of leukocyte cell-cell adhesion	BP	1
3289	GO:0008142	0.0302394	0.999769	1	2	oxysterol binding	MF	1
3093	GO:0007249	0.0305672	0.990819	6	84	I-kappaB kinase/NF-kappaB signaling	BP	1
4075	GO:0010629	0.0306912	0.980588	35	910	negative regulation of gene expression	BP	1
5618	GO:0019781	0.031018	0.999757	1	2	NEDD8 activating enzyme activity	MF	1
3540	GO:0008631	0.0312032	0.995227	3	34	intrinsic apoptotic signaling pathway in response to oxidative stress	BP	1
13178	GO:0070062	0.0313394	0.993373	4	44	extracellular exosome	CC	1
14040	GO:0071902	0.0314094	0.987715	9	138	positive regulation of protein serine/threonine kinase activity	BP	1
12547	GO:0060467	0.0315801	0.999748	1	2	negative regulation of fertilization	BP	1
16786	GO:1903313	0.0317911	0.991694	5	59	positive regulation of mRNA metabolic process	BP	1
2839	GO:0006783	0.031974	0.997378	2	17	heme biosynthetic process	BP	1
18661	GO:2001244	0.0323245	0.994951	3	39	positive regulation of intrinsic apoptotic signaling pathway	BP	1
10190	GO:0045445	0.0323384	0.993142	4	39	myoblast differentiation	BP	1
4986	GO:0016500	0.0325356	0.997809	2	6	protein-hormone receptor activity	MF	1
11389	GO:0050727	0.0325569	0.988922	7	117	regulation of inflammatory response	BP	1
1043	GO:0002819	0.0325992	0.993014	4	45	regulation of adaptive immune response	BP	1
4287	GO:0010948	0.0326268	0.988905	7	112	negative regulation of cell cycle process	BP	1
8451	GO:0035771	0.032738	1	1	1	interleukin-4-mediated signaling pathway	BP	1
16367	GO:1902205	0.032738	1	1	1	regulation of interleukin-2-mediated signaling pathway	BP	1
16368	GO:1902206	0.032738	1	1	1	negative regulation of interleukin-2-mediated signaling pathway	BP	1
16371	GO:1902214	0.032738	1	1	1	regulation of interleukin-4-mediated signaling pathway	BP	1
16372	GO:1902215	0.032738	1	1	1	negative regulation of interleukin-4-mediated signaling pathway	BP	1
16380	GO:1902227	0.032738	1	1	1	negative regulation of macrophage colony-stimulating factor signaling pathway	BP	1
16385	GO:1902232	0.032738	1	1	1	regulation of positive thymic T cell selection	BP	1
16386	GO:1902233	0.032738	1	1	1	negative regulation of positive thymic T cell selection	BP	1
17080	GO:1903970	0.032738	1	1	1	negative regulation of response to macrophage colony-stimulating factor	BP	1
17083	GO:1903973	0.032738	1	1	1	negative regulation of cellular response to macrophage colony-stimulating factor stimulus	BP	1
11130	GO:0048583	0.0328309	0.976951	64	1805	regulation of response to stimulus	BP	1
1597	GO:0004419	0.0329644	0.999725	1	2	hydroxymethylglutaryl-CoA lyase activity	MF	1
10812	GO:0046951	0.0329644	0.999725	1	2	ketone body biosynthetic process	BP	1
1072	GO:0002865	0.0332641	0.99972	1	2	negative regulation of acute inflammatory response to antigenic stimulus	BP	1
7533	GO:0033120	0.0334274	0.994767	3	32	positive regulation of RNA splicing	BP	1
6897	GO:0031962	0.0336339	1	1	1	mineralocorticoid receptor binding	MF	1
13067	GO:0061767	0.0336339	1	1	1	negative regulation of lung blood pressure	BP	1
1872	GO:0004890	0.0336429	0.997315	2	11	GABA-A receptor activity	MF	1
16538	GO:1902711	0.0336429	0.997315	2	11	GABA-A receptor complex	CC	1
1359	GO:0003870	0.0336479	0.999713	1	2	5-aminolevulinate synthase activity	MF	1
5103	GO:0016749	0.0336479	0.999713	1	2	N-succinyltransferase activity	MF	1
5125	GO:0016788	0.0338868	0.982988	15	367	hydrolase activity, acting on ester bonds	MF	1
4034	GO:0010559	0.034172	0.994681	3	26	regulation of glycoprotein biosynthetic process	BP	1
1502	GO:0004145	0.0343209	0.999702	1	2	diamine N-acetyltransferase activity	MF	1
8521	GO:0035928	0.0343356	0.999603	1	3	rRNA import into mitochondrion	BP	1
3103	GO:0007263	0.0343967	0.997184	2	12	nitric oxide mediated signal transduction	BP	1
390	GO:0001222	0.0344942	0.994838	3	17	transcription corepressor binding	MF	1
2303	GO:0005899	0.0345496	0.998076	2	4	insulin receptor complex	CC	1
10941	GO:0048026	0.0346418	0.997018	2	18	positive regulation of mRNA splicing, via spliceosome	BP	1
18162	GO:2000113	0.0348342	0.978478	30	744	negative regulation of cellular macromolecule biosynthetic process	BP	1
7198	GO:0032501	0.0353996	0.974034	106	3045	multicellular organismal process	BP	1
7337	GO:0032757	0.0354048	0.999577	1	3	positive regulation of interleukin-8 production	BP	1
2145	GO:0005634	0.0355202	0.973906	115	3770	nucleus	CC	1
6982	GO:0032129	0.0355408	0.99968	1	2	histone deacetylase activity (H3-K9 specific)	MF	1
10821	GO:0046969	0.0355408	0.99968	1	2	NAD-dependent histone deacetylase activity (H3-K9 specific)	MF	1
10777	GO:0046886	0.0358805	0.997217	2	8	positive regulation of hormone biosynthetic process	BP	1
3995	GO:0010463	0.0359136	0.994338	3	24	mesenchymal cell proliferation	BP	1
3996	GO:0010464	0.0359136	0.994338	3	24	regulation of mesenchymal cell proliferation	BP	1
6163	GO:0030238	0.035951	0.997443	2	6	male sex determination	BP	1
3209	GO:0007616	0.0360125	0.992243	4	30	long-term memory	BP	1
15090	GO:0097724	0.0360362	0.999671	1	2	sperm flagellum movement	BP	1
17653	GO:1905419	0.0360362	0.999671	1	2	sperm flagellum movement involved in flagellated sperm motility	BP	1
3170	GO:0007517	0.0361234	0.983982	11	187	muscle organ development	BP	1
10172	GO:0045348	0.0363439	0.999665	1	2	positive regulation of MHC class II biosynthetic process	BP	1
5485	GO:0019218	0.0364042	0.991892	4	49	regulation of steroid metabolic process	BP	1
6648	GO:0031348	0.0365585	0.989965	5	83	negative regulation of defense response	BP	1
5971	GO:0022613	0.0365818	0.983001	12	312	ribonucleoprotein complex biogenesis	BP	1
17915	GO:1990254	0.0366191	0.99966	1	2	keratin filament binding	MF	1
16654	GO:1903018	0.0367132	0.994091	3	28	regulation of glycoprotein metabolic process	BP	1
1475	GO:0004104	0.0367519	0.999658	1	2	cholinesterase activity	MF	1
5594	GO:0019695	0.0367519	0.999658	1	2	choline metabolic process	BP	1
7605	GO:0033265	0.0367519	0.999658	1	2	choline binding	MF	1
311	GO:0000958	0.0367748	0.999657	1	2	mitochondrial mRNA catabolic process	BP	1
315	GO:0000962	0.0367748	0.999657	1	2	positive regulation of mitochondrial RNA catabolic process	BP	1
10017	GO:0045025	0.0367748	0.999657	1	2	mitochondrial degradosome	CC	1
11426	GO:0050793	0.0370667	0.974495	52	1355	regulation of developmental process	BP	1
11570	GO:0051028	0.037252	0.988301	6	80	mRNA transport	BP	1
17999	GO:1990604	0.0373638	1	1	1	IRE1-TRAF2-ASK1 complex	CC	1
1113	GO:0003008	0.0375953	0.976289	32	747	system process	BP	1
5976	GO:0022618	0.0376054	0.985656	8	167	ribonucleoprotein complex assembly	BP	1
7497	GO:0033026	0.0377904	1	1	1	negative regulation of mast cell apoptotic process	BP	1
7091	GO:0032352	0.0382381	0.996846	2	9	positive regulation of hormone metabolic process	BP	1
18164	GO:2000116	0.0385516	0.987696	6	105	regulation of cysteine-type endopeptidase activity	BP	1
15874	GO:1900107	0.0385955	0.999622	1	2	regulation of nodal signaling pathway	BP	1
15897	GO:1900145	0.0385955	0.999622	1	2	regulation of nodal signaling pathway involved in determination of left/right asymmetry	BP	1
15913	GO:1900175	0.0385955	0.999622	1	2	regulation of nodal signaling pathway involved in determination of lateral mesoderm left/right asymmetry	BP	1
15927	GO:1900224	0.0385955	0.999622	1	2	positive regulation of nodal signaling pathway involved in determination of lateral mesoderm left/right asymmetry	BP	1
18308	GO:2000382	0.0385955	0.999622	1	2	positive regulation of mesoderm development	BP	1
18241	GO:2000269	0.0385968	0.99668	2	11	regulation of fibroblast apoptotic process	BP	1
14748	GO:0090615	0.0388087	0.999618	1	2	mitochondrial mRNA processing	BP	1
4092	GO:0010647	0.0388422	0.975108	34	838	positive regulation of cell communication	BP	1
12678	GO:0060730	0.0389424	0.999615	1	2	regulation of intestinal epithelial structure maintenance	BP	1
9601	GO:0043559	0.0389527	0.997104	2	6	insulin binding	MF	1
5951	GO:0022402	0.0389732	0.976961	24	589	cell cycle process	BP	1
6252	GO:0030431	0.0391103	0.996734	2	9	sleep	BP	1
14038	GO:0071900	0.0392408	0.981664	12	220	regulation of protein serine/threonine kinase activity	BP	1
18562	GO:2001014	0.0393018	0.996502	2	13	regulation of skeletal muscle cell differentiation	BP	1
1035	GO:0002765	0.0398661	0.999596	1	2	immune response-inhibiting signal transduction	BP	1
3178	GO:0007530	0.0399341	0.996831	2	7	sex determination	BP	1
2367	GO:0006026	0.0400319	0.999593	1	2	aminoglycan catabolic process	BP	1
9448	GO:0043280	0.0400504	0.990749	4	57	positive regulation of cysteine-type endopeptidase activity involved in apoptotic process	BP	1
17103	GO:1904018	0.0400749	0.988819	5	65	positive regulation of vasculature development	BP	1
11156	GO:0048641	0.0400996	0.993303	3	29	regulation of skeletal muscle tissue development	BP	1
8959	GO:0042168	0.0402258	0.996211	2	20	heme metabolic process	BP	1
10783	GO:0046899	0.0402401	0.999589	1	2	nucleoside triphosphate adenylate kinase activity	MF	1
231	GO:0000720	0.0403476	0.99945	1	3	pyrimidine dimer repair by nucleotide-excision repair	BP	1
2998	GO:0007045	0.0405096	0.988744	5	55	cell-substrate adherens junction assembly	BP	1
10951	GO:0048041	0.0405096	0.988744	5	55	focal adhesion assembly	BP	1
12119	GO:0052590	0.040671	1	1	1	sn-glycerol-3-phosphate:ubiquinone oxidoreductase activity	MF	1
12120	GO:0052591	0.040671	1	1	1	sn-glycerol-3-phosphate:ubiquinone-8 oxidoreductase activity	MF	1
13848	GO:0071495	0.040671	0.975377	26	589	cellular response to endogenous stimulus	BP	1
6020	GO:0023056	0.040689	0.97382	34	844	positive regulation of signaling	BP	1
18461	GO:2000698	0.040909	0.999575	1	2	positive regulation of epithelial cell differentiation involved in kidney development	BP	1
18487	GO:2000768	0.040909	0.999575	1	2	positive regulation of nephron tubule epithelial cell differentiation	BP	1
556	GO:0001806	0.0409513	0.999574	1	2	type IV hypersensitivity	BP	1
932	GO:0002524	0.0409513	0.999574	1	2	hypersensitivity	BP	1
10764	GO:0046872	0.0409585	0.970839	64	1792	metal ion binding	MF	1
11614	GO:0051097	0.0412087	0.999568	1	2	negative regulation of helicase activity	BP	1
483	GO:0001666	0.0412132	0.984118	8	118	response to hypoxia	BP	1
14481	GO:0090030	0.0413779	0.996436	2	9	regulation of steroid hormone biosynthetic process	BP	1
8520	GO:0035927	0.0415359	0.999345	1	4	RNA import into mitochondrion	BP	1
4504	GO:0015125	0.0416964	0.999558	1	2	bile acid transmembrane transporter activity	MF	1
4656	GO:0015721	0.0416964	0.999558	1	2	bile acid and bile salt transport	BP	1
5150	GO:0016833	0.0418337	0.999408	1	3	oxo-acid-lyase activity	MF	1
4033	GO:0010558	0.0421659	0.973492	30	759	negative regulation of macromolecule biosynthetic process	BP	1
13485	GO:0070679	0.0421732	0.996425	2	8	inositol 1,4,5 trisphosphate binding	MF	1
14412	GO:0085029	0.0421794	0.996191	2	11	extracellular matrix assembly	BP	1
14362	GO:0072704	0.0422421	1	1	1	response to mercaptoethanol	BP	1
14363	GO:0072705	0.0422421	1	1	1	cellular response to mercaptoethanol	BP	1
12803	GO:0061026	0.0422624	0.999546	1	2	cardiac muscle tissue regeneration	BP	1
14913	GO:0097242	0.0424278	0.993061	3	18	amyloid-beta clearance	BP	1
3130	GO:0007342	0.0426481	0.999385	1	3	fusion of sperm to egg plasma membrane involved in single fertilization	BP	1
10018	GO:0045026	0.0426481	0.999385	1	3	plasma membrane fusion	BP	1
14681	GO:0090342	0.0426483	0.99272	3	28	regulation of cell aging	BP	1
5353	GO:0018193	0.0428672	0.97366	27	653	peptidyl-amino acid modification	BP	1
9415	GO:0043230	0.0431918	0.989837	4	50	extracellular organelle	CC	1
16901	GO:1903561	0.0431918	0.989837	4	50	extracellular vesicle	CC	1
11710	GO:0051250	0.0431949	0.989886	4	45	negative regulation of lymphocyte activation	BP	1
8225	GO:0035272	0.0432119	0.992797	3	20	exocrine system development	BP	1
16601	GO:1902911	0.0432174	0.987693	5	65	protein kinase complex	CC	1
318	GO:0000965	0.0432697	0.999366	1	3	mitochondrial RNA 3'-end processing	BP	1
9845	GO:0044346	0.0433106	0.995979	2	12	fibroblast apoptotic process	BP	1
9511	GO:0043406	0.043502	0.984324	7	100	positive regulation of MAP kinase activity	BP	1
15326	GO:0098928	0.0436556	0.99801	2	3	presynaptic signal transduction	BP	1
15498	GO:0099526	0.0436556	0.99801	2	3	presynapse to nucleus signaling pathway	BP	1
17117	GO:1904035	0.0436807	0.9898	4	40	regulation of epithelial cell apoptotic process	BP	1
5719	GO:0021511	0.0438429	0.995902	2	12	spinal cord patterning	BP	1
4887	GO:0016272	0.043955	0.999185	1	6	prefoldin complex	CC	1
395	GO:0001227	0.0441515	0.985477	6	97	DNA-binding transcription repressor activity, RNA polymerase II-specific	MF	1
16175	GO:1901570	0.0441774	0.995639	2	19	fatty acid derivative biosynthetic process	BP	1
8794	GO:0038083	0.0442087	0.992564	3	20	peptidyl-tyrosine autophosphorylation	BP	1
6886	GO:0031944	0.0443492	0.999499	1	2	negative regulation of glucocorticoid metabolic process	BP	1
6888	GO:0031947	0.0443492	0.999499	1	2	negative regulation of glucocorticoid biosynthetic process	BP	1
15178	GO:0098686	0.0446531	0.989514	4	39	hippocampal mossy fiber to CA3 synapse	CC	1
6873	GO:0031915	0.0447598	0.995891	2	10	positive regulation of synaptic plasticity	BP	1
14288	GO:0072539	0.0448793	0.995957	2	9	T-helper 17 cell differentiation	BP	1
10886	GO:0047555	0.0452905	0.99569	2	12	3',5'-cyclic-GMP phosphodiesterase activity	MF	1
1318	GO:0003713	0.0453718	0.980955	9	168	transcription coactivator activity	MF	1
14536	GO:0090129	0.0455251	0.995974	2	8	positive regulation of synapse maturation	BP	1
11609	GO:0051092	0.0455991	0.989065	4	52	positive regulation of NF-kappaB transcription factor activity	BP	1
5201	GO:0016917	0.045687	0.995584	2	13	GABA receptor activity	MF	1
16537	GO:1902710	0.045687	0.995584	2	13	GABA receptor complex	CC	1
8322	GO:0035518	0.0457789	0.995529	2	14	histone H2A monoubiquitination	BP	1
18258	GO:2000297	0.0458231	0.999465	1	2	negative regulation of synapse maturation	BP	1
9067	GO:0042446	0.0461666	0.991912	3	26	hormone biosynthetic process	BP	1
7393	GO:0032868	0.0464211	0.980507	9	140	response to insulin	BP	1
3421	GO:0008384	0.0465375	0.999448	1	2	IkappaB kinase activity	MF	1
9116	GO:0042562	0.0466394	0.991751	3	28	hormone binding	MF	1
6031	GO:0030011	0.0468564	0.995516	2	11	maintenance of cell polarity	BP	1
5972	GO:0022614	0.046937	1	1	1	membrane to membrane docking	BP	1
13165	GO:0070032	0.047023	0.999251	1	3	synaptobrevin 2-SNAP-25-syntaxin-1a-complexin I complex	CC	1
12278	GO:0060040	0.0475342	0.999424	1	2	retinal bipolar neuron differentiation	BP	1
13996	GO:0071826	0.0475355	0.980998	8	175	ribonucleoprotein complex subunit organization	BP	1
5674	GO:0019900	0.0476047	0.971921	22	520	kinase binding	MF	1
16671	GO:1903047	0.0476656	0.974437	16	357	mitotic cell cycle process	BP	1
17118	GO:1904036	0.0477003	0.991775	3	19	negative regulation of epithelial cell apoptotic process	BP	1
13651	GO:0071042	0.047833	0.999128	1	4	nuclear polyadenylation-dependent mRNA catabolic process	BP	1
13656	GO:0071047	0.047833	0.999128	1	4	polyadenylation-dependent mRNA catabolic process	BP	1
8661	GO:0036323	0.0480202	1	1	1	vascular endothelial growth factor receptor-1 signaling pathway	BP	1
8663	GO:0036326	0.0480202	1	1	1	VEGF-A-activated receptor activity	MF	1
8664	GO:0036327	0.0480202	1	1	1	VEGF-B-activated receptor activity	MF	1
8665	GO:0036332	0.0480202	1	1	1	placental growth factor-activated receptor activity	MF	1
3261	GO:0008081	0.0480998	0.988308	4	48	phosphoric diester hydrolase activity	MF	1
11560	GO:0051017	0.0482599	0.982171	7	109	actin filament bundle assembly	BP	1
12981	GO:0061572	0.0482599	0.982171	7	109	actin filament bundle organization	BP	1
2530	GO:0006343	0.0482669	0.999406	1	2	establishment of chromatin silencing	BP	1
3927	GO:0010041	0.048313	0.999405	1	2	response to iron(III) ion	BP	1
13727	GO:0071283	0.048313	0.999405	1	2	cellular response to iron(III) ion	BP	1
18491	GO:2000773	0.0483163	0.995373	2	10	negative regulation of cellular senescence	BP	1
1660	GO:0004527	0.0487036	0.991129	3	34	exonuclease activity	MF	1
11593	GO:0051055	0.0488123	0.994889	2	20	negative regulation of lipid biosynthetic process	BP	1
843	GO:0002317	0.0488934	0.999089	1	4	plasma cell differentiation	BP	1
8051	GO:0034677	0.0493362	0.999379	1	2	integrin alpha7-beta1 complex	CC	1
5742	GO:0021542	0.0493574	0.995217	2	10	dentate gyrus development	BP	1
9227	GO:0042800	0.0495292	0.995048	2	12	histone methyltransferase activity (H3-K4 specific)	MF	1
3904	GO:0009967	0.0498553	0.968412	29	701	positive regulation of signal transduction	BP	1
15114	GO:0098507	0.0499337	1	1	1	polynucleotide 5' dephosphorylation	BP	1
16302	GO:1901991	0.0499842	0.985165	5	68	negative regulation of mitotic cell cycle phase transition	BP	1
5469	GO:0019199	0.0502196	0.987772	4	38	transmembrane receptor protein kinase activity	MF	1
3883	GO:0009893	0.0503107	0.96382	62	1791	positive regulation of metabolic process	BP	1
102	GO:0000243	0.0503749	0.999032	1	4	commitment complex	CC	1
8362	GO:0035591	0.0503979	0.990807	3	28	signaling adaptor activity	MF	1
12222	GO:0055082	0.0504284	0.971749	18	378	cellular chemical homeostasis	BP	1
14287	GO:0072538	0.0505167	0.995041	2	10	T-helper 17 type immune response	BP	1
9781	GO:0044238	0.0505781	0.962293	135	4796	primary metabolic process	BP	1
4005	GO:0010494	0.0506271	0.987587	4	41	cytoplasmic stress granule	CC	1
18646	GO:2001224	0.0507906	0.991136	3	17	positive regulation of neuron migration	BP	1
17968	GO:1990448	0.0508361	1	1	1	exon-exon junction complex binding	MF	1
13758	GO:0071347	0.0508973	0.990679	3	28	cellular response to interleukin-1	BP	1
12449	GO:0060331	0.0509005	0.999338	1	2	negative regulation of response to interferon-gamma	BP	1
12454	GO:0060336	0.0509005	0.999338	1	2	negative regulation of interferon-gamma-mediated signaling pathway	BP	1
2620	GO:0006474	0.0509249	0.99483	2	12	N-terminal protein amino acid acetylation	BP	1
10581	GO:0046426	0.0511899	0.994641	2	15	negative regulation of JAK-STAT cascade	BP	1
13151	GO:0065007	0.0512909	0.962464	157	5205	biological regulation	BP	1
6319	GO:0030618	0.0513549	0.999326	1	2	transforming growth factor beta receptor, pathway-specific cytoplasmic mediator activity	MF	1
13674	GO:0071144	0.0513549	0.999326	1	2	heteromeric SMAD protein complex	CC	1
12996	GO:0061614	0.0516398	0.990488	3	28	pri-miRNA transcription by RNA polymerase II	BP	1
5289	GO:0017145	0.0517308	0.990489	3	27	stem cell division	BP	1
6680	GO:0031417	0.0523244	0.99907	1	3	NatC complex	CC	1
10940	GO:0048025	0.052394	0.994295	2	20	negative regulation of mRNA splicing, via spliceosome	BP	1
2890	GO:0006875	0.0525317	0.973501	13	252	cellular metal ion homeostasis	BP	1
12579	GO:0060538	0.0525802	0.982016	6	87	skeletal muscle organ development	BP	1
5102	GO:0016748	0.052775	0.999053	1	3	succinyltransferase activity	MF	1
15238	GO:0098802	0.0529682	0.981864	6	85	plasma membrane receptor complex	CC	1
973	GO:0002676	0.0532784	1	1	1	regulation of chronic inflammatory response	BP	1
974	GO:0002678	0.0532784	1	1	1	positive regulation of chronic inflammatory response	BP	1
408	GO:0001505	0.0533622	0.973834	12	231	regulation of neurotransmitter levels	BP	1
12334	GO:0060123	0.0533647	0.994599	2	10	regulation of growth hormone secretion	BP	1
8350	GO:0035574	0.0535663	0.999266	1	2	histone H4-K20 demethylation	BP	1
8351	GO:0035575	0.0535663	0.999266	1	2	histone demethylase activity (H4-K20 specific)	MF	1
18243	GO:2000271	0.0536461	0.999264	1	2	positive regulation of fibroblast apoptotic process	BP	1
16379	GO:1902226	0.0537877	0.99926	1	2	regulation of macrophage colony-stimulating factor signaling pathway	BP	1
17079	GO:1903969	0.0537877	0.99926	1	2	regulation of response to macrophage colony-stimulating factor	BP	1
17082	GO:1903972	0.0537877	0.99926	1	2	regulation of cellular response to macrophage colony-stimulating factor stimulus	BP	1
18126	GO:2000026	0.0538519	0.963142	42	1070	regulation of multicellular organismal development	BP	1
11455	GO:0050833	0.0539774	0.999009	1	3	pyruvate transmembrane transporter activity	MF	1
11495	GO:0050890	0.0541469	0.973435	12	208	cognition	BP	1
11099	GO:0048518	0.0544314	0.959222	96	2965	positive regulation of biological process	BP	1
11276	GO:0048878	0.0545336	0.966638	24	550	chemical homeostasis	BP	1
15609	GO:0106003	0.0545416	0.999239	1	2	amyloid-beta complex	CC	1
10700	GO:0046660	0.0547339	0.986116	4	49	female sex differentiation	BP	1
14422	GO:0086009	0.05478	0.989787	3	24	membrane repolarization	BP	1
11416	GO:0050776	0.0547837	0.973893	11	246	regulation of immune response	BP	1
11262	GO:0048856	0.0547969	0.959001	93	2661	anatomical structure development	BP	1
11440	GO:0050810	0.0549101	0.989508	3	34	regulation of steroid biosynthetic process	BP	1
6157	GO:0030225	0.0551363	0.994032	2	14	macrophage differentiation	BP	1
1247	GO:0003310	0.0552398	0.998962	1	3	pancreatic A cell differentiation	BP	1
3011	GO:0007084	0.0552453	0.999219	1	2	mitotic nuclear envelope reassembly	BP	1
17211	GO:1904315	0.0553052	0.989503	3	29	transmitter-gated ion channel activity involved in regulation of postsynaptic membrane potential	MF	1
11894	GO:0051611	0.055306	0.998959	1	3	regulation of serotonin uptake	BP	1
11895	GO:0051612	0.055306	0.998959	1	3	negative regulation of serotonin uptake	BP	1
10229	GO:0045599	0.0554034	0.989477	3	29	negative regulation of fat cell differentiation	BP	1
7583	GO:0033209	0.0554363	0.989367	3	34	tumor necrosis factor-mediated signaling pathway	BP	1
6584	GO:0031251	0.055572	0.999209	1	2	PAN complex	CC	1
12580	GO:0060539	0.0556282	0.999208	1	2	diaphragm development	BP	1
7502	GO:0033032	0.0557711	0.99398	2	13	regulation of myeloid cell apoptotic process	BP	1
10305	GO:0045736	0.0559455	0.994187	2	10	negative regulation of cyclin-dependent protein serine/threonine kinase activity	BP	1
2941	GO:0006954	0.0560761	0.97428	10	200	inflammatory response	BP	1
2333	GO:0005956	0.0561317	0.998928	1	3	protein kinase CK2 complex	CC	1
18230	GO:2000243	0.0561339	0.989282	3	29	positive regulation of reproductive process	BP	1
11423	GO:0050789	0.05617	0.95833	150	4934	regulation of biological process	BP	1
16359	GO:1902175	0.0562303	0.99361	2	21	regulation of oxidative stress-induced intrinsic apoptotic signaling pathway	BP	1
10348	GO:0045823	0.0563487	0.993948	2	12	positive regulation of heart contraction	BP	1
13113	GO:0061886	0.0564895	1	1	1	negative regulation of mini excitatory postsynaptic potential	BP	1
5512	GO:0019318	0.0568307	0.978135	7	133	hexose metabolic process	BP	1
15116	GO:0098519	0.0571579	0.999163	1	2	nucleotide phosphatase activity, acting on free nucleotides	MF	1
13817	GO:0071442	0.0573276	0.998881	1	3	positive regulation of histone H3-K14 acetylation	BP	1
2852	GO:0006809	0.057392	0.988896	3	31	nitric oxide biosynthetic process	BP	1
16366	GO:1902202	0.0574579	0.999154	1	2	regulation of hepatocyte growth factor receptor signaling pathway	BP	1
6912	GO:0031994	0.0575629	0.994198	2	8	insulin-like growth factor I binding	MF	1
6705	GO:0031465	0.0575947	0.99915	1	2	Cul4B-RING E3 ubiquitin ligase complex	CC	1
3038	GO:0007159	0.0578755	0.979646	6	102	leukocyte cell-cell adhesion	BP	1
16069	GO:1901203	0.0578774	0.999141	1	2	positive regulation of extracellular matrix assembly	BP	1
9592	GO:0043548	0.0579442	0.988849	3	27	phosphatidylinositol 3-kinase binding	MF	1
9124	GO:0042578	0.0580094	0.973209	10	212	phosphoric ester hydrolase activity	MF	1
16032	GO:1901072	0.0584709	0.998692	1	4	glucosamine-containing compound catabolic process	BP	1
1047	GO:0002823	0.0584856	0.993518	2	13	negative regulation of adaptive immune response based on somatic recombination of immune receptors built from immunoglobulin superfamily domains	BP	1
6662	GO:0031392	0.0586028	0.99883	1	3	regulation of prostaglandin biosynthetic process	BP	1
17876	GO:1990111	0.0591034	0.999104	1	2	spermatoproteasome complex	CC	1
13471	GO:0070662	0.0591236	0.999103	1	2	mast cell proliferation	BP	1
13475	GO:0070666	0.0591236	0.999103	1	2	regulation of mast cell proliferation	BP	1
13477	GO:0070668	0.0591236	0.999103	1	2	positive regulation of mast cell proliferation	BP	1
8812	GO:0038128	0.0591543	0.999102	1	2	ERBB2 signaling pathway	BP	1
5984	GO:0022824	0.0591566	0.988438	3	30	transmitter-gated ion channel activity	MF	1
5988	GO:0022835	0.0591566	0.988438	3	30	transmitter-gated channel activity	MF	1
1575	GO:0004367	0.0597123	0.999085	1	2	glycerol-3-phosphate dehydrogenase [NAD+] activity	MF	1
1576	GO:0004368	0.0597123	0.999085	1	2	glycerol-3-phosphate dehydrogenase (quinone) activity	MF	1
5197	GO:0016901	0.0597123	0.999085	1	2	oxidoreductase activity, acting on the CH-OH group of donors, quinone or similar compound as acceptor	MF	1
15501	GO:0099529	0.0597608	0.988272	3	30	neurotransmitter receptor activity involved in regulation of postsynaptic membrane potential	MF	1
9066	GO:0042445	0.0601705	0.981139	5	75	hormone metabolic process	BP	1
10530	GO:0046209	0.0603499	0.988062	3	32	nitric oxide metabolic process	BP	1
829	GO:0002285	0.0606345	0.984021	4	55	lymphocyte activation involved in immune response	BP	1
3391	GO:0008321	0.0608202	0.998738	1	3	Ral guanyl-nucleotide exchange factor activity	MF	1
5430	GO:0019048	0.0610249	0.993073	2	13	modulation by virus of host morphology or physiology	BP	1
376	GO:0001158	0.0610965	0.98386	4	55	enhancer sequence-specific DNA binding	MF	1
8032	GO:0034645	0.0612236	0.954874	69	2194	cellular macromolecule biosynthetic process	BP	1
2420	GO:0006109	0.0612545	0.978176	6	98	regulation of carbohydrate metabolic process	BP	1
2124	GO:0005575	0.0618169	0.988996	220	8340	cellular_component	CC	1
12811	GO:0061035	0.061922	0.992666	2	18	regulation of cartilage development	BP	1
9351	GO:0043122	0.0619376	0.980411	5	77	regulation of I-kappaB kinase/NF-kappaB signaling	BP	1
7498	GO:0033028	0.0620136	0.992833	2	14	myeloid cell apoptotic process	BP	1
11236	GO:0048788	0.0620349	0.994466	2	5	cytoskeleton of presynaptic active zone	CC	1
13166	GO:0070033	0.062171	0.998681	1	3	synaptobrevin 2-SNAP-25-syntaxin-1a-complexin II complex	CC	1
15361	GO:0098976	0.0622346	1	1	1	excitatory chemical synaptic transmission	BP	1
9220	GO:0042788	0.0622878	0.992372	2	28	polysomal ribosome	CC	1
18591	GO:2001056	0.0623564	0.983327	4	64	positive regulation of cysteine-type endopeptidase activity	BP	1
11103	GO:0048522	0.062442	0.953043	88	2689	positive regulation of cellular process	BP	1
10953	GO:0048050	0.0625357	0.998665	1	3	post-embryonic eye morphogenesis	BP	1
11138	GO:0048597	0.0625357	0.998665	1	3	post-embryonic camera-type eye morphogenesis	BP	1
6650	GO:0031362	0.0626121	0.998398	1	5	anchored component of external side of plasma membrane	CC	1
2838	GO:0006782	0.0627632	0.998988	1	2	protoporphyrinogen IX biosynthetic process	BP	1
2681	GO:0006552	0.0627871	0.998488	1	4	leucine catabolic process	BP	1
3250	GO:0008061	0.0628784	0.99865	1	3	chitin binding	MF	1
12677	GO:0060729	0.0630533	0.998642	1	3	intestinal epithelial structure maintenance	BP	1
9130	GO:0042585	0.063096	0.998977	1	2	germinal vesicle	CC	1
1044	GO:0002820	0.0632048	0.992617	2	14	negative regulation of adaptive immune response	BP	1
13506	GO:0070741	0.0635923	0.992438	2	16	response to interleukin-6	BP	1
13765	GO:0071354	0.0635923	0.992438	2	16	cellular response to interleukin-6	BP	1
14818	GO:0097050	0.0636281	0.992686	2	12	type B pancreatic cell apoptotic process	BP	1
7199	GO:0032502	0.0637624	0.951757	97	2828	developmental process	BP	1
7494	GO:0033023	0.0638562	0.998951	1	2	mast cell homeostasis	BP	1
7495	GO:0033024	0.0638562	0.998951	1	2	mast cell apoptotic process	BP	1
7496	GO:0033025	0.0638562	0.998951	1	2	regulation of mast cell apoptotic process	BP	1
4588	GO:0015347	0.0640446	0.998599	1	3	sodium-independent organic anion transmembrane transporter activity	MF	1
17479	GO:1904893	0.0644185	0.992285	2	16	negative regulation of STAT cascade	BP	1
12011	GO:0051893	0.0644433	0.982882	4	42	regulation of focal adhesion assembly	BP	1
14527	GO:0090109	0.0644433	0.982882	4	42	regulation of cell-substrate junction assembly	BP	1
13371	GO:0070460	0.0644673	0.998931	1	2	thyroid-stimulating hormone secretion	BP	1
3004	GO:0007062	0.0644848	0.986896	3	32	sister chromatid cohesion	BP	1
11214	GO:0048731	0.0645172	0.951702	80	2225	system development	BP	1
9522	GO:0043422	0.0645847	0.992305	2	15	protein kinase B binding	MF	1
15109	GO:0098501	0.0647336	0.998922	1	2	polynucleotide dephosphorylation	BP	1
2939	GO:0006952	0.0649796	0.962352	18	453	defense response	BP	1
2009	GO:0005230	0.0651251	0.986712	3	32	extracellular ligand-gated ion channel activity	MF	1
2836	GO:0006779	0.065987	0.991802	2	21	porphyrin-containing compound biosynthetic process	BP	1
7490	GO:0033014	0.065987	0.991802	2	21	tetrapyrrole biosynthetic process	BP	1
12414	GO:0060282	0.0660483	0.998877	1	2	positive regulation of oocyte development	BP	1
17813	GO:1905881	0.0660483	0.998877	1	2	positive regulation of oogenesis	BP	1
18492	GO:2000774	0.0661533	0.99832	1	4	positive regulation of cellular senescence	BP	1
5339	GO:0018107	0.0662244	0.976056	6	83	peptidyl-threonine phosphorylation	BP	1
34	GO:0000079	0.0662874	0.986403	3	31	regulation of cyclin-dependent protein serine/threonine kinase activity	BP	1
17113	GO:1904030	0.066356	0.99219	2	12	negative regulation of cyclin-dependent protein kinase activity	BP	1
10274	GO:0045663	0.0663746	0.992186	2	12	positive regulation of myoblast differentiation	BP	1
11713	GO:0051253	0.0663795	0.957721	26	677	negative regulation of RNA metabolic process	BP	1
4265	GO:0010908	0.0664597	0.998489	1	3	regulation of heparan sulfate proteoglycan biosynthetic process	BP	1
4266	GO:0010909	0.0664597	0.998489	1	3	positive regulation of heparan sulfate proteoglycan biosynthetic process	BP	1
16547	GO:1902730	0.0664597	0.998489	1	3	positive regulation of proteoglycan biosynthetic process	BP	1
4631	GO:0015670	0.0668312	0.998284	1	4	carbon dioxide transport	BP	1
12322	GO:0060089	0.0671419	0.963958	14	263	molecular transducer activity	MF	1
6905	GO:0031981	0.0672693	0.950242	67	2125	nuclear lumen	CC	1
3844	GO:0009719	0.0672948	0.956746	27	660	response to endogenous stimulus	BP	1
18229	GO:2000242	0.0673146	0.991688	2	17	negative regulation of reproductive process	BP	1
8809	GO:0038110	0.0677589	0.998817	1	2	interleukin-2-mediated signaling pathway	BP	1
13763	GO:0071352	0.0677589	0.998817	1	2	cellular response to interleukin-2	BP	1
18592	GO:2001057	0.0678141	0.985863	3	35	reactive nitrogen species metabolic process	BP	1
2351	GO:0005996	0.0681143	0.972683	7	140	monosaccharide metabolic process	BP	1
18407	GO:2000619	0.0681209	0.998217	1	4	negative regulation of histone H4-K16 acetylation	BP	1
12560	GO:0060501	0.0681862	0.998408	1	3	positive regulation of epithelial cell proliferation involved in lung morphogenesis	BP	1
13095	GO:0061847	0.0682154	0.998407	1	3	response to cholecystokinin	BP	1
13063	GO:0061756	0.0683032	0.991666	2	14	leukocyte adhesion to vascular endothelial cell	BP	1
18652	GO:2001235	0.0683828	0.977629	5	96	positive regulation of apoptotic signaling pathway	BP	1
12308	GO:0060074	0.0684945	0.985969	3	25	synapse maturation	BP	1
16841	GO:1903427	0.0685629	0.991364	2	19	negative regulation of reactive oxygen species biosynthetic process	BP	1
3005	GO:0007063	0.0689391	0.991544	2	14	regulation of sister chromatid cohesion	BP	1
7889	GO:0034333	0.0689834	0.977661	5	63	adherens junction assembly	BP	1
16299	GO:1901988	0.0691096	0.977457	5	77	negative regulation of cell cycle phase transition	BP	1
13201	GO:0070104	0.0694115	0.998757	1	2	negative regulation of interleukin-6-mediated signaling pathway	BP	1
9713	GO:0044003	0.0694162	0.991387	2	15	modification by symbiont of host morphology or physiology	BP	1
1531	GO:0004305	0.0695278	0.998753	1	2	ethanolamine kinase activity	MF	1
1282	GO:0003383	0.0696829	0.998747	1	2	apical constriction	BP	1
13171	GO:0070044	0.0699194	0.99812	1	4	synaptobrevin 2-SNAP-25-syntaxin-1a complex	CC	1
1484	GO:0004117	0.0699632	0.998737	1	2	calmodulin-dependent cyclic-nucleotide phosphodiesterase activity	MF	1
10960	GO:0048101	0.0699632	0.998737	1	2	calcium- and calmodulin-regulated 3',5'-cyclic-GMP phosphodiesterase activity	MF	1
930	GO:0002521	0.0700417	0.965287	11	212	leukocyte differentiation	BP	1
1780	GO:0004719	0.0701955	0.998312	1	3	protein-L-isoaspartate (D-aspartate) O-methyltransferase activity	MF	1
5475	GO:0019207	0.0703803	0.973985	6	107	kinase regulator activity	MF	1
13746	GO:0071320	0.0704112	0.985628	3	21	cellular response to cAMP	BP	1
14535	GO:0090128	0.0704848	0.991416	2	12	regulation of synapse maturation	BP	1
14483	GO:0090032	0.0708331	0.99828	1	3	negative regulation of steroid hormone biosynthetic process	BP	1
10466	GO:0046058	0.0710232	0.991558	2	10	cAMP metabolic process	BP	1
7532	GO:0033119	0.0710353	0.990696	2	25	negative regulation of RNA splicing	BP	1
4565	GO:0015276	0.0710895	0.976824	5	60	ligand-gated ion channel activity	MF	1
18160	GO:2000111	0.0711689	0.998692	1	2	positive regulation of macrophage apoptotic process	BP	1
14931	GO:0097296	0.0712435	0.99826	1	3	activation of cysteine-type endopeptidase activity involved in apoptotic signaling pathway	BP	1
7177	GO:0032469	0.0713613	0.990806	2	19	endoplasmic reticulum calcium ion homeostasis	BP	1
5839	GO:0021796	0.0715624	0.998029	1	4	cerebral cortex regionalization	BP	1
5926	GO:0021978	0.0715624	0.998029	1	4	telencephalon regionalization	BP	1
13748	GO:0071322	0.0718492	0.973421	6	90	cellular response to carbohydrate stimulus	BP	1
6440	GO:0030947	0.0718624	0.990907	2	15	regulation of vascular endothelial growth factor receptor signaling pathway	BP	1
15684	GO:0110104	0.0723511	0.998648	1	2	mRNA alternative polyadenylation	BP	1
17881	GO:1990120	0.0723511	0.998648	1	2	messenger ribonucleoprotein complex assembly	BP	1
8516	GO:0035914	0.0723928	0.984477	3	36	skeletal muscle cell differentiation	BP	1
11703	GO:0051239	0.0725386	0.947218	55	1516	regulation of multicellular organismal process	BP	1
11930	GO:0051701	0.07272	0.979505	4	68	interaction with host	BP	1
17047	GO:1903899	0.0729276	0.998626	1	2	positive regulation of PERK-mediated unfolded protein response	BP	1
11485	GO:0050877	0.0730066	0.954836	22	493	nervous system process	BP	1
13799	GO:0071407	0.0730899	0.963482	11	223	cellular response to organic cyclic compound	BP	1
5987	GO:0022834	0.0731352	0.975918	5	63	ligand-gated channel activity	MF	1
5431	GO:0019049	0.0732396	0.998614	1	2	evasion or tolerance of host defenses by virus	BP	1
9868	GO:0044413	0.0732396	0.998614	1	2	avoidance of host defenses	BP	1
9869	GO:0044415	0.0732396	0.998614	1	2	evasion or tolerance of host defenses	BP	1
11989	GO:0051832	0.0732396	0.998614	1	2	avoidance of defenses of other organism involved in symbiotic interaction	BP	1
11990	GO:0051834	0.0732396	0.998614	1	2	evasion or tolerance of defenses of other organism involved in symbiotic interaction	BP	1
942	GO:0002544	0.0733007	0.998611	1	2	chronic inflammatory response	BP	1
17133	GO:1904071	0.07343	0.993716	2	4	presynaptic active zone assembly	BP	1
2999	GO:0007049	0.0735882	0.950887	31	871	cell cycle	BP	1
6496	GO:0031062	0.0736331	0.984296	3	29	positive regulation of histone methylation	BP	1
1734	GO:0004651	0.0738885	0.998589	1	2	polynucleotide 5'-phosphatase activity	MF	1
11893	GO:0051610	0.0739058	0.997895	1	4	serotonin uptake	BP	1
4461	GO:0015012	0.0740579	0.990301	2	18	heparan sulfate proteoglycan biosynthetic process	BP	1
9650	GO:0043654	0.0743511	0.998571	1	2	recognition of apoptotic cell	BP	1
4373	GO:0014065	0.0744191	0.975403	5	61	phosphatidylinositol 3-kinase signaling	BP	1
6903	GO:0031974	0.0747623	0.943995	71	2381	membrane-enclosed lumen	CC	1
9418	GO:0043233	0.0747623	0.943995	71	2381	organelle lumen	CC	1
13161	GO:0070013	0.0747623	0.943995	71	2381	intracellular organelle lumen	CC	1
11418	GO:0050778	0.0747956	0.965406	9	193	positive regulation of immune response	BP	1
3922	GO:0010033	0.0748918	0.946767	45	1296	response to organic substance	BP	1
1962	GO:0005125	0.0749643	0.989879	2	25	cytokine activity	MF	1
9504	GO:0043398	0.0750168	0.998067	1	3	HLH domain binding	MF	1
10811	GO:0046950	0.0753976	0.997808	1	4	cellular ketone body metabolic process	BP	1
3861	GO:0009791	0.0756714	0.971866	6	70	post-embryonic development	BP	1
4064	GO:0010611	0.0758857	0.978524	4	51	regulation of cardiac muscle hypertrophy	BP	1
5239	GO:0017046	0.0758953	0.990361	2	12	peptide hormone binding	MF	1
11939	GO:0051716	0.0759666	0.94189	97	2993	cellular response to stimulus	BP	1
990	GO:0002695	0.0761091	0.978376	4	55	negative regulation of leukocyte activation	BP	1
11810	GO:0051446	0.0761787	0.990427	2	11	positive regulation of meiotic cell cycle	BP	1
13017	GO:0061647	0.0762546	0.9835	3	29	histone H3-K9 modification	BP	1
8816	GO:0038145	0.0762802	0.998001	1	3	macrophage colony-stimulating factor signaling pathway	BP	1
9515	GO:0043410	0.0763241	0.961595	11	217	positive regulation of MAPK cascade	BP	1
14699	GO:0090398	0.0764068	0.983183	3	39	cellular senescence	BP	1
6728	GO:0031519	0.0764621	0.98323	3	36	PcG protein complex	CC	1
12279	GO:0060041	0.0766497	0.974375	5	66	retina development in camera-type eye	BP	1
9429	GO:0043252	0.0767325	0.997728	1	4	sodium-independent organic anion transport	BP	1
15346	GO:0098960	0.0771686	0.983118	3	32	postsynaptic neurotransmitter receptor activity	MF	1
14683	GO:0090344	0.0773135	0.989881	2	14	negative regulation of cell aging	BP	1
13111	GO:0061884	0.0773582	0.99845	1	2	regulation of mini excitatory postsynaptic potential	BP	1
15247	GO:0098816	0.0773582	0.99845	1	2	mini excitatory postsynaptic potential	BP	1
12797	GO:0061010	0.0773656	1	1	1	gall bladder development	BP	1
13072	GO:0061780	0.0773656	1	1	1	mitotic cohesin loading	BP	1
13418	GO:0070550	0.0773656	1	1	1	rDNA condensation	BP	1
15738	GO:0120187	0.0773656	1	1	1	positive regulation of protein localization to chromatin	BP	1
17621	GO:1905309	0.0773656	1	1	1	positive regulation of cohesin loading	BP	1
17646	GO:1905405	0.0773656	1	1	1	regulation of mitotic cohesin loading	BP	1
17647	GO:1905406	0.0773656	1	1	1	positive regulation of mitotic cohesin loading	BP	1
12616	GO:0060605	0.0773836	1	1	1	tube lumen cavitation	BP	1
12632	GO:0060662	0.0773836	1	1	1	salivary gland cavitation	BP	1
18506	GO:2000795	0.0773836	1	1	1	negative regulation of epithelial cell proliferation involved in lung morphogenesis	BP	1
5960	GO:0022412	0.077419	0.968094	7	127	cellular process involved in reproduction in multicellular organism	BP	1
12247	GO:0055123	0.0774249	0.978084	4	44	digestive system development	BP	1
10437	GO:0045989	0.0775453	0.997679	1	4	positive regulation of striated muscle contraction	BP	1
16804	GO:1903353	0.0777083	0.998436	1	2	regulation of nucleus organization	BP	1
12068	GO:0051984	0.077829	0.989516	2	18	positive regulation of chromosome segregation	BP	1
6189	GO:0030291	0.0780189	0.989476	2	18	protein serine/threonine kinase inhibitor activity	MF	1
9641	GO:0043633	0.0780364	0.997394	1	6	polyadenylation-dependent RNA catabolic process	BP	1
10377	GO:0045892	0.0785837	0.94992	24	619	negative regulation of transcription, DNA-templated	BP	1
16231	GO:1901701	0.0787326	0.950832	22	528	cellular response to oxygen-containing compound	BP	1
13200	GO:0070103	0.0787712	0.997865	1	3	regulation of interleukin-6-mediated signaling pathway	BP	1
10264	GO:0045650	0.078802	0.997602	1	4	negative regulation of macrophage differentiation	BP	1
8941	GO:0042133	0.0788966	0.977204	4	63	neurotransmitter metabolic process	BP	1
1005	GO:0002710	0.0789025	0.997596	1	4	negative regulation of T cell mediated immunity	BP	1
4066	GO:0010613	0.0789801	0.982622	3	30	positive regulation of cardiac muscle hypertrophy	BP	1
4396	GO:0014742	0.0789801	0.982622	3	30	positive regulation of muscle hypertrophy	BP	1
16159	GO:1901534	0.0790124	0.998382	1	2	positive regulation of hematopoietic progenitor cell differentiation	BP	1
1752	GO:0004674	0.0791106	0.956439	14	280	protein serine/threonine kinase activity	MF	1
1316	GO:0003707	0.0791252	0.989111	2	21	steroid hormone receptor activity	MF	1
6170	GO:0030252	0.0793532	0.989662	2	12	growth hormone secretion	BP	1
5366	GO:0018210	0.08003	0.969592	6	88	peptidyl-threonine modification	BP	1
1071	GO:0002864	0.080061	0.997524	1	4	regulation of acute inflammatory response to antigenic stimulus	BP	1
8504	GO:0035881	0.0802434	0.99833	1	2	amacrine cell differentiation	BP	1
2892	GO:0006879	0.0802535	0.988739	2	25	cellular iron ion homeostasis	BP	1
4035	GO:0010560	0.0803256	0.989351	2	13	positive regulation of glycoprotein biosynthetic process	BP	1
18018	GO:1990709	0.0804681	0.991655	2	5	presynaptic active zone organization	BP	1
562	GO:0001819	0.0804913	0.966487	7	135	positive regulation of cytokine production	BP	1
489	GO:0001674	0.0807895	0.997752	1	3	female germ cell nucleus	CC	1
11514	GO:0050917	0.0808898	1	1	1	sensory perception of umami taste	BP	1
4116	GO:0010694	0.0809416	0.9983	1	2	positive regulation of alkaline phosphatase activity	BP	1
6181	GO:0030277	0.0809618	0.997466	1	4	maintenance of gastrointestinal epithelium	BP	1
4050	GO:0010587	0.081142	0.997455	1	4	miRNA catabolic process	BP	1
16528	GO:1902679	0.0811536	0.948093	24	623	negative regulation of RNA biosynthetic process	BP	1
16866	GO:1903507	0.0811536	0.948093	24	623	negative regulation of nucleic acid-templated transcription	BP	1
9795	GO:0044271	0.0812682	0.939171	66	2169	cellular nitrogen compound biosynthetic process	BP	1
15868	GO:1900095	0.0813151	0.998284	1	2	regulation of dosage compensation by inactivation of X chromosome	BP	1
10740	GO:0046822	0.0814972	0.972131	5	77	regulation of nucleocytoplasmic transport	BP	1
4432	GO:0014858	0.0815036	0.997712	1	3	positive regulation of skeletal muscle cell proliferation	BP	1
6956	GO:0032071	0.0816029	0.997258	1	5	regulation of endodeoxyribonuclease activity	BP	1
4397	GO:0014743	0.0818407	0.976224	4	52	regulation of muscle hypertrophy	BP	1
4459	GO:0014916	0.0819139	0.997688	1	3	regulation of lung blood pressure	BP	1
8258	GO:0035356	0.0819278	0.997235	1	5	cellular triglyceride homeostasis	BP	1
2155	GO:0005654	0.0820012	0.939881	54	1652	nucleoplasm	CC	1
7715	GO:0033687	0.0820421	0.989411	2	10	osteoblast proliferation	BP	1
7716	GO:0033688	0.0820421	0.989411	2	10	regulation of osteoblast proliferation	BP	1
6506	GO:0031077	0.0823031	0.99738	1	4	post-embryonic camera-type eye development	BP	1
2835	GO:0006778	0.0824585	0.98825	2	25	porphyrin-containing compound metabolic process	BP	1
10347	GO:0045822	0.0824692	0.988642	2	16	negative regulation of heart contraction	BP	1
3046	GO:0007167	0.0826577	0.949926	19	442	enzyme linked receptor protein signaling pathway	BP	1
4630	GO:0015669	0.0828095	0.997175	1	5	gas transport	BP	1
18413	GO:2000628	0.08282	0.989252	2	10	regulation of miRNA metabolic process	BP	1
9566	GO:0043516	0.0829157	0.988323	2	20	regulation of DNA damage response, signal transduction by p53 class mediator	BP	1
6493	GO:0031058	0.0833192	0.971371	5	73	positive regulation of histone modification	BP	1
3600	GO:0009059	0.0835114	0.937122	69	2231	macromolecule biosynthetic process	BP	1
3157	GO:0007423	0.0835296	0.955952	12	234	sensory organ development	BP	1
6260	GO:0030478	0.0835412	0.997299	1	4	actin cap	CC	1
17157	GO:1904179	0.083596	0.998184	1	2	positive regulation of adipose tissue development	BP	1
14611	GO:0090241	0.0836172	0.997118	1	5	negative regulation of histone H4 acetylation	BP	1
11574	GO:0051032	0.0836884	0.997585	1	3	nucleic acid transmembrane transporter activity	MF	1
11575	GO:0051033	0.0836884	0.997585	1	3	RNA transmembrane transporter activity	MF	1
1431	GO:0004017	0.0836992	0.997112	1	5	adenylate kinase activity	MF	1
17112	GO:1904029	0.0839172	0.980927	3	34	regulation of cyclin-dependent protein kinase activity	BP	1
1926	GO:0005043	0.0840458	1	1	1	netrin receptor activity involved in chemorepulsion	MF	1
310	GO:0000957	0.0844427	0.99724	1	4	mitochondrial RNA catabolic process	BP	1
313	GO:0000960	0.0844427	0.99724	1	4	regulation of mitochondrial RNA catabolic process	BP	1
12084	GO:0052173	0.0845947	0.997531	1	3	response to defenses of other organism involved in symbiotic interaction	BP	1
12086	GO:0052200	0.0845947	0.997531	1	3	response to host defenses	BP	1
14383	GO:0075136	0.0845947	0.997531	1	3	response to host	BP	1
16656	GO:1903020	0.0846183	0.988339	2	14	positive regulation of glycoprotein metabolic process	BP	1
1653	GO:0004518	0.0846997	0.97479	4	77	nuclease activity	MF	1
5449	GO:0019087	0.0848104	1	1	1	transformation of host cell by virus	BP	1
8533	GO:0035948	0.0849368	0.997207	1	4	positive regulation of gluconeogenesis by positive regulation of transcription from RNA polymerase II promoter	BP	1
3772	GO:0009331	0.0849691	0.997509	1	3	glycerol-3-phosphate dehydrogenase complex	CC	1
10520	GO:0046168	0.0849691	0.997509	1	3	glycerol-3-phosphate catabolic process	BP	1
12563	GO:0060510	0.0850384	0.998119	1	2	type II pneumocyte differentiation	BP	1
13549	GO:0070857	0.0852632	0.997185	1	4	regulation of bile acid biosynthetic process	BP	1
12244	GO:0055118	0.0853717	0.997485	1	3	negative regulation of cardiac muscle contraction	BP	1
6579	GO:0031233	0.0853885	0.99687	1	6	intrinsic component of external side of plasma membrane	CC	1
10239	GO:0045616	0.0855086	0.98825	2	13	regulation of keratinocyte differentiation	BP	1
17006	GO:1903800	0.0856302	0.996975	1	5	positive regulation of production of miRNAs involved in gene silencing by miRNA	BP	1
7328	GO:0032733	0.0857103	0.996969	1	5	positive regulation of interleukin-10 production	BP	1
14150	GO:0072182	0.0859984	0.997135	1	4	regulation of nephron tubule epithelial cell differentiation	BP	1
18459	GO:2000696	0.0859984	0.997135	1	4	regulation of epithelial cell differentiation involved in kidney development	BP	1
1420	GO:0003994	0.0860017	0.997447	1	3	aconitate hydratase activity	MF	1
1211	GO:0003226	0.0860645	1	1	1	right ventricular compact myocardium morphogenesis	BP	1
9602	GO:0043560	0.0860745	0.988579	2	10	insulin receptor substrate binding	MF	1
1528	GO:0004300	0.0863425	0.996799	1	6	enoyl-CoA hydratase activity	MF	1
3018	GO:0007096	0.0863532	0.997111	1	4	regulation of exit from mitosis	BP	1
10225	GO:0045595	0.0864017	0.939397	38	997	regulation of cell differentiation	BP	1
1939	GO:0005080	0.0864069	0.979985	3	39	protein kinase C binding	MF	1
10559	GO:0046348	0.0865138	0.996786	1	6	amino sugar catabolic process	BP	1
6474	GO:0031018	0.0865158	0.987622	2	18	endocrine pancreas development	BP	1
6228	GO:0030350	0.0865488	0.997414	1	3	iron-responsive element binding	MF	1
10743	GO:0046825	0.0866538	0.980009	3	35	regulation of protein export from nucleus	BP	1
8956	GO:0042165	0.0866884	0.987393	2	22	neurotransmitter binding	MF	1
10961	GO:0048102	0.0873882	0.996847	1	5	autophagic cell death	BP	1
16378	GO:1902224	0.087466	0.996842	1	5	ketone body metabolic process	BP	1
9908	GO:0044530	0.0874871	0.997356	1	3	supraspliceosomal complex	CC	1
3593	GO:0009048	0.0875684	0.987693	2	14	dosage compensation by inactivation of X chromosome	BP	1
13673	GO:0071141	0.0876325	0.997023	1	4	SMAD protein complex	CC	1
1069	GO:0002862	0.0877338	0.996693	1	6	negative regulation of inflammatory response to antigenic stimulus	BP	1
814	GO:0002253	0.0880712	0.962551	7	136	activation of immune response	BP	1
5900	GO:0021914	0.0882014	0.996983	1	4	negative regulation of smoothened signaling pathway involved in ventral spinal cord patterning	BP	1
5610	GO:0019755	0.0882109	0.996787	1	5	one-carbon compound transport	BP	1
16825	GO:1903391	0.0882459	0.973785	4	48	regulation of adherens junction organization	BP	1
16387	GO:1902235	0.0884443	0.986989	2	22	regulation of endoplasmic reticulum stress-induced intrinsic apoptotic signaling pathway	BP	1
9703	GO:0043984	0.0884607	0.987124	2	19	histone H4-K16 acetylation	BP	1
16354	GO:1902166	0.089115	0.996586	1	6	negative regulation of intrinsic apoptotic signaling pathway in response to DNA damage by p53 class mediator	BP	1
1482	GO:0004114	0.0891946	0.987014	2	18	3',5'-cyclic-nucleotide phosphodiesterase activity	MF	1
11360	GO:0050685	0.0893329	0.986647	2	26	positive regulation of mRNA processing	BP	1
2572	GO:0006405	0.0898178	0.972886	4	63	RNA export from nucleus	BP	1
10167	GO:0045342	0.0898319	0.996869	1	4	MHC class II biosynthetic process	BP	1
10170	GO:0045346	0.0898319	0.996869	1	4	regulation of MHC class II biosynthetic process	BP	1
1668	GO:0004540	0.0898722	0.978642	3	49	ribonuclease activity	MF	1
13421	GO:0070555	0.0901748	0.978816	3	36	response to interleukin-1	BP	1
15533	GO:0099569	0.0902596	0.98793	2	9	presynaptic cytoskeleton	CC	1
17242	GO:1904385	0.090608	0.987128	2	13	cellular response to angiotensin	BP	1
18268	GO:2000312	0.0906379	0.997857	1	2	regulation of kainate selective glutamate receptor activity	BP	1
16301	GO:1901990	0.0906997	0.961178	7	134	regulation of mitotic cell cycle phase transition	BP	1
1046	GO:0002822	0.0909318	0.978482	3	39	regulation of adaptive immune response based on somatic recombination of immune receptors built from immunoglobulin superfamily domains	BP	1
16361	GO:1902177	0.0909764	0.996439	1	6	positive regulation of oxidative stress-induced intrinsic apoptotic signaling pathway	BP	1
10930	GO:0048015	0.090988	0.964324	6	83	phosphatidylinositol-mediated signaling	BP	1
10932	GO:0048017	0.090988	0.964324	6	83	inositol lipid-mediated signaling	BP	1
10473	GO:0046069	0.0912388	0.997119	1	3	cGMP catabolic process	BP	1
15184	GO:0098695	0.0914927	1	1	1	inositol 1,4,5-trisphosphate receptor activity involved in regulation of postsynaptic cytosolic calcium levels	MF	1
9596	GO:0043552	0.091699	0.986579	2	16	positive regulation of phosphatidylinositol 3-kinase activity	BP	1
3126	GO:0007338	0.0923346	0.97784	3	47	single fertilization	BP	1
12438	GO:0060315	0.0923459	0.996329	1	6	negative regulation of ryanodine-sensitive calcium-release channel activity	BP	1
14701	GO:0090400	0.0925855	0.996453	1	5	stress-induced premature senescence	BP	1
7624	GO:0033314	0.0926023	0.996668	1	4	mitotic DNA replication checkpoint	BP	1
14682	GO:0090343	0.0927021	0.9963	1	6	positive regulation of cell aging	BP	1
7248	GO:0032590	0.0928526	0.977981	3	34	dendrite membrane	CC	1
14258	GO:0072487	0.0929222	0.996645	1	4	MSL complex	CC	1
2187	GO:0005719	0.0931299	0.985983	2	20	nuclear euchromatin	CC	1
15286	GO:0098882	0.0934245	0.987995	2	7	structural constituent of presynaptic active zone	MF	1
11511	GO:0050913	0.0934662	0.997718	1	2	sensory perception of bitter taste	BP	1
11513	GO:0050916	0.0934662	0.997718	1	2	sensory perception of sweet taste	BP	1
1989	GO:0005173	0.0936038	0.996594	1	4	stem cell factor receptor binding	MF	1
9326	GO:0043065	0.093667	0.948139	13	329	positive regulation of apoptotic process	BP	1
7523	GO:0033085	0.0942232	0.996923	1	3	negative regulation of T cell differentiation in thymus	BP	1
11417	GO:0050777	0.0946092	0.977079	3	46	negative regulation of immune response	BP	1
12859	GO:0061141	0.0946187	0.99766	1	2	lung ciliated cell differentiation	BP	1
3033	GO:0007154	0.0946633	0.926971	86	2570	cell communication	BP	1
1480	GO:0004112	0.0947705	0.985649	2	19	cyclic-nucleotide phosphodiesterase activity	MF	1
3980	GO:0010390	0.0948078	0.985486	2	22	histone monoubiquitination	BP	1
12419	GO:0060290	0.0949338	0.996876	1	3	transdifferentiation	BP	1
8069	GO:0034707	0.0950115	0.985483	2	21	chloride channel complex	CC	1
9510	GO:0043405	0.0951797	0.95619	8	147	regulation of MAP kinase activity	BP	1
18678	GO:2001279	0.0952097	0.996474	1	4	regulation of unsaturated fatty acid biosynthetic process	BP	1
3292	GO:0008146	0.0953064	0.985366	2	22	sulfotransferase activity	MF	1
9154	GO:0042632	0.095707	0.976945	3	36	cholesterol homeostasis	BP	1
12231	GO:0055092	0.095707	0.976945	3	36	sterol homeostasis	BP	1
2104	GO:0005520	0.0958069	0.986089	2	12	insulin-like growth factor binding	MF	1
13350	GO:0070412	0.0958639	0.985452	2	18	R-SMAD binding	MF	1
6019	GO:0023052	0.0961415	0.925802	85	2536	signaling	BP	1
11117	GO:0048546	0.0964593	0.985464	2	16	digestive tract morphogenesis	BP	1
6979	GO:0032116	0.0967414	0.997551	1	2	SMC loading complex	CC	1
14778	GO:0090694	0.0967414	0.997551	1	2	Scc2-Scc4 cohesin loading complex	CC	1
316	GO:0000963	0.096753	0.995963	1	6	mitochondrial RNA processing	BP	1
3182	GO:0007549	0.0968038	0.985382	2	16	dosage compensation	BP	1
11353	GO:0050673	0.0969745	0.952809	9	183	epithelial cell proliferation	BP	1
18043	GO:1990776	0.0973772	0.98545	2	14	response to angiotensin	BP	1
10188	GO:0045429	0.0974437	0.985072	2	18	positive regulation of nitric oxide biosynthetic process	BP	1
17251	GO:1904407	0.0974437	0.985072	2	18	positive regulation of nitric oxide metabolic process	BP	1
17155	GO:1904177	0.0974745	0.996702	1	3	regulation of adipose tissue development	BP	1
2750	GO:0006642	0.0975115	0.996699	1	3	triglyceride mobilization	BP	1
1306	GO:0003682	0.0975566	0.942288	16	348	chromatin binding	MF	1
10216	GO:0045581	0.0975591	0.985297	2	15	negative regulation of T cell differentiation	BP	1
13703	GO:0071225	0.0976229	0.995888	1	6	cellular response to muramyl dipeptide	BP	1
54	GO:0000122	0.0979507	0.940119	18	442	negative regulation of transcription by RNA polymerase II	BP	1
16557	GO:1902746	0.0979565	0.997487	1	2	regulation of lens fiber cell differentiation	BP	1
11131	GO:0048584	0.0979781	0.931667	34	934	positive regulation of response to stimulus	BP	1
9063	GO:0042439	0.0980021	0.995856	1	6	ethanolamine-containing compound metabolic process	BP	1
8041	GO:0034657	0.0981094	0.996251	1	4	GID complex	CC	1
6137	GO:0030201	0.0982034	0.984707	2	21	heparan sulfate proteoglycan metabolic process	BP	1
8518	GO:0035925	0.0984113	0.98477	2	19	mRNA 3'-UTR AU-rich region binding	MF	1
6651	GO:0031365	0.0985082	0.984632	2	21	N-terminal protein amino acid modification	BP	1
8116	GO:0034983	0.0985764	0.995806	1	6	peptidyl-lysine deacetylation	BP	1
5812	GO:0021730	0.0986535	0.99745	1	2	trigeminal sensory nucleus development	BP	1
5813	GO:0021740	0.0986535	0.99745	1	2	principal sensory nucleus of trigeminal nerve development	BP	1
8450	GO:0035770	0.0988105	0.956847	7	133	ribonucleoprotein granule	CC	1
4288	GO:0010950	0.0988962	0.968989	4	75	positive regulation of endopeptidase activity	BP	1
17820	GO:1905898	0.0989433	0.98443	2	23	positive regulation of response to endoplasmic reticulum stress	BP	1
3	GO:0000012	0.0989682	0.996184	1	4	single strand break repair	BP	1
718	GO:0002053	0.0989976	0.984694	2	18	positive regulation of mesenchymal cell proliferation	BP	1
11361	GO:0050686	0.0990107	0.984267	2	27	negative regulation of mRNA processing	BP	1
9980	GO:0044818	0.0991512	0.984819	2	16	mitotic G2/M transition checkpoint	BP	1
13478	GO:0070669	0.099217	0.99658	1	3	response to interleukin-2	BP	1
13134	GO:0062013	0.0994825	0.968812	4	69	positive regulation of small molecule metabolic process	BP	1
15285	GO:0098881	0.0994852	0.995608	1	7	exocytic insertion of neurotransmitter receptor to plasma membrane	BP	1
15353	GO:0098967	0.0994852	0.995608	1	7	exocytic insertion of neurotransmitter receptor to postsynaptic membrane	BP	1
10031	GO:0045059	0.0995057	0.996141	1	4	positive thymic T cell selection	BP	1
6300	GO:0030551	0.0997494	0.98451	2	18	cyclic nucleotide binding	MF	1
9329	GO:0043068	0.0999502	0.944069	13	331	positive regulation of programmed cell death	BP	1
16484	GO:1902531	0.100201	0.930673	32	860	regulation of intracellular signal transduction	BP	1
5600	GO:0019725	0.100224	0.937714	19	463	cellular homeostasis	BP	1
9741	GO:0044093	0.100274	0.9318	29	793	positive regulation of molecular function	BP	1
7489	GO:0033013	0.100357	0.98387	2	29	tetrapyrrole metabolic process	BP	1
18095	GO:1990926	0.100539	0.996059	1	4	short-term synaptic potentiation	BP	1
32	GO:0000076	0.10074	0.995786	1	5	DNA replication checkpoint	BP	1
16342	GO:1902106	0.100762	0.975045	3	41	negative regulation of leukocyte differentiation	BP	1
17411	GO:1904751	0.100888	0.996031	1	4	positive regulation of protein localization to nucleolus	BP	1
16666	GO:1903037	0.100921	0.963096	5	91	regulation of leukocyte cell-cell adhesion	BP	1
5263	GO:0017091	0.100987	0.984074	2	20	AU-rich element binding	MF	1
9612	GO:0043578	0.101014	0.996452	1	3	nuclear matrix organization	BP	1
14645	GO:0090292	0.101014	0.996452	1	3	nuclear matrix anchoring at nuclear membrane	BP	1
14871	GO:0097165	0.101103	0.995755	1	5	nuclear stress granule	CC	1
7334	GO:0032753	0.101176	0.995749	1	5	positive regulation of interleukin-4 production	BP	1
1806	GO:0004767	0.101233	0.995744	1	5	sphingomyelin phosphodiesterase activity	MF	1
15744	GO:0140014	0.10124	0.955499	7	138	mitotic nuclear division	BP	1
894	GO:0002438	0.101478	0.995723	1	5	acute inflammatory response to antigenic stimulus	BP	1
16050	GO:1901136	0.101536	0.974424	3	61	carbohydrate derivative catabolic process	BP	1
12418	GO:0060287	0.101784	0.997281	1	2	epithelial cilium movement involved in determination of left/right asymmetry	BP	1
14616	GO:0090257	0.102021	0.955275	7	111	regulation of muscle system process	BP	1
6955	GO:0032070	0.102054	0.995373	1	7	regulation of deoxyribonuclease activity	BP	1
4464	GO:0015016	0.102163	0.996369	1	3	[heparan sulfate]-glucosamine N-sulfotransferase activity	MF	1
4091	GO:0010646	0.102375	0.923061	58	1676	regulation of cell communication	BP	1
16353	GO:1902165	0.102503	0.995332	1	7	regulation of intrinsic apoptotic signaling pathway in response to DNA damage by p53 class mediator	BP	1
4248	GO:0010883	0.102695	0.98371	2	19	regulation of lipid storage	BP	1
11870	GO:0051581	0.102922	0.99542	1	6	negative regulation of neurotransmitter uptake	BP	1
12114	GO:0052548	0.102943	0.957819	6	140	regulation of endopeptidase activity	BP	1
2981	GO:0007021	0.10304	0.995282	1	7	tubulin complex assembly	BP	1
8971	GO:0042221	0.103077	0.922478	58	1763	response to chemical	BP	1
7784	GO:0034087	0.103153	0.997205	1	2	establishment of mitotic sister chromatid cohesion	BP	1
6313	GO:0030594	0.103316	0.974257	3	37	neurotransmitter receptor activity	MF	1
13960	GO:0071704	0.103334	0.91957	137	4985	organic substance metabolic process	BP	1
12012	GO:0051894	0.103477	0.983586	2	18	positive regulation of focal adhesion assembly	BP	1
6343	GO:0030667	0.103708	0.973972	3	42	secretory granule membrane	CC	1
15366	GO:0098985	0.103914	0.997163	1	2	asymmetric, glutamatergic, excitatory synapse	CC	1
3054	GO:0007178	0.103982	0.95113	8	160	transmembrane receptor protein serine/threonine kinase signaling pathway	BP	1
7430	GO:0032916	0.104165	0.997149	1	2	positive regulation of transforming growth factor beta3 production	BP	1
3110	GO:0007270	0.10436	0.985187	2	8	neuron-neuron synaptic transmission	BP	1
14756	GO:0090649	0.104482	0.997131	1	2	response to oxygen-glucose deprivation	BP	1
14757	GO:0090650	0.104482	0.997131	1	2	cellular response to oxygen-glucose deprivation	BP	1
2307	GO:0005903	0.104584	0.966882	4	55	brush border	CC	1
6674	GO:0031405	0.10474	0.997116	1	2	lipoic acid binding	MF	1
15926	GO:1900223	0.104841	0.996171	1	3	positive regulation of amyloid-beta clearance	BP	1
11096	GO:0048513	0.104873	0.921652	54	1441	animal organ development	BP	1
18405	GO:2000617	0.105128	0.995217	1	6	positive regulation of histone H3-K9 acetylation	BP	1
11571	GO:0051029	0.105524	0.995367	1	5	rRNA transport	BP	1
4114	GO:0010692	0.10558	0.996116	1	3	regulation of alkaline phosphatase activity	BP	1
14798	GO:0097009	0.10566	0.983119	2	17	energy homeostasis	BP	1
591	GO:0001849	0.105719	0.996105	1	3	complement component C1q binding	MF	1
10235	GO:0045605	0.105749	0.997059	1	2	negative regulation of epidermal cell differentiation	BP	1
10234	GO:0045604	0.106171	0.983085	2	16	regulation of epidermal cell differentiation	BP	1
14310	GO:0072578	0.10625	0.983443	2	13	neurotransmitter-gated ion channel clustering	BP	1
2920	GO:0006915	0.10629	0.925973	32	962	apoptotic process	BP	1
17368	GO:1904666	0.106308	0.983802	2	11	regulation of ubiquitin protein ligase activity	BP	1
2396	GO:0006072	0.106536	0.995562	1	4	glycerol-3-phosphate metabolic process	BP	1
7421	GO:0032906	0.106937	0.995528	1	4	transforming growth factor beta2 production	BP	1
7424	GO:0032909	0.106937	0.995528	1	4	regulation of transforming growth factor beta2 production	BP	1
3044	GO:0007165	0.107015	0.917389	76	2252	signal transduction	BP	1
13304	GO:0070306	0.107017	0.982689	2	18	lens fiber cell differentiation	BP	1
4629	GO:0015662	0.107018	0.982331	2	24	ATPase activity, coupled to transmembrane movement of ions, phosphorylative mechanism	MF	1
11730	GO:0051280	0.107257	0.994879	1	7	negative regulation of release of sequestered calcium ion into cytosol	BP	1
330	GO:0000980	0.107288	0.972607	3	45	RNA polymerase II distal enhancer sequence-specific DNA binding	MF	1
3972	GO:0010340	0.107693	0.99517	1	5	carboxyl-O-methyltransferase activity	MF	1
12073	GO:0051998	0.107693	0.99517	1	5	protein carboxyl O-methyltransferase activity	MF	1
14598	GO:0090218	0.107801	0.982411	2	19	positive regulation of lipid kinase activity	BP	1
1032	GO:0002762	0.107845	0.982161	2	23	negative regulation of myeloid leukocyte differentiation	BP	1
17045	GO:1903897	0.107862	0.995449	1	4	regulation of PERK-mediated unfolded protein response	BP	1
18589	GO:2001053	0.107964	0.995934	1	3	regulation of mesenchymal cell apoptotic process	BP	1
18590	GO:2001054	0.107964	0.995934	1	3	negative regulation of mesenchymal cell apoptotic process	BP	1
1775	GO:0004711	0.108012	0.995141	1	5	ribosomal protein S6 kinase activity	MF	1
14809	GO:0097026	0.10823	1	1	1	dendritic cell dendrite assembly	BP	1
733	GO:0002076	0.108311	0.995113	1	5	osteoblast development	BP	1
10408	GO:0045934	0.108425	0.926596	27	746	negative regulation of nucleobase-containing compound metabolic process	BP	1
13970	GO:0071733	0.108942	0.995858	1	3	transcriptional activation by promoter-enhancer looping	BP	1
14589	GO:0090202	0.108942	0.995858	1	3	gene looping	BP	1
14742	GO:0090579	0.108942	0.995858	1	3	dsDNA loop formation	BP	1
6516	GO:0031088	0.109064	0.996866	1	2	platelet dense granule membrane	CC	1
4385	GO:0014719	0.109203	0.995837	1	3	skeletal muscle satellite cell activation	BP	1
3207	GO:0007613	0.109755	0.954605	6	96	memory	BP	1
11354	GO:0050678	0.109972	0.947681	8	158	regulation of epithelial cell proliferation	BP	1
6730	GO:0031526	0.110201	0.981541	2	23	brush border membrane	CC	1
27	GO:0000056	0.110354	0.994572	1	7	ribosomal small subunit export from nucleus	BP	1
4184	GO:0010804	0.110356	0.994717	1	6	negative regulation of tumor necrosis factor-mediated signaling pathway	BP	1
11042	GO:0048306	0.110615	0.971362	3	46	calcium-dependent protein binding	MF	1
11789	GO:0051400	0.110738	0.99468	1	6	BH domain binding	MF	1
9973	GO:0044798	0.111411	0.953496	6	122	nuclear transcription factor complex	CC	1
2092	GO:0005496	0.111417	0.97096	3	51	steroid binding	MF	1
3080	GO:0007214	0.111421	0.981547	2	18	gamma-aminobutyric acid signaling pathway	BP	1
429	GO:0001542	0.111431	0.99482	1	5	ovulation from ovarian follicle	BP	1
10926	GO:0048010	0.11173	0.981247	2	21	vascular endothelial growth factor receptor signaling pathway	BP	1
18502	GO:2000790	0.111803	0.996702	1	2	regulation of mesenchymal cell proliferation involved in lung development	BP	1
18503	GO:2000791	0.111803	0.996702	1	2	negative regulation of mesenchymal cell proliferation involved in lung development	BP	1
12556	GO:0060486	0.111956	0.996692	1	2	Clara cell differentiation	BP	1
11278	GO:0048934	0.112067	0.99476	1	5	peripheral nervous system neuron differentiation	BP	1
11279	GO:0048935	0.112067	0.99476	1	5	peripheral nervous system neuron development	BP	1
11477	GO:0050866	0.112114	0.963393	4	67	negative regulation of cell activation	BP	1
8217	GO:0035261	0.112146	0.996681	1	2	external genitalia morphogenesis	BP	1
16271	GO:1901890	0.112172	0.981195	2	20	positive regulation of cell junction assembly	BP	1
17951	GO:1990414	0.11225	0.995595	1	3	replication-born double-strand break repair via sister chromatid exchange	BP	1
10623	GO:0046501	0.112313	0.994736	1	5	protoporphyrinogen IX metabolic process	BP	1
9915	GO:0044547	0.11249	0.995576	1	3	DNA topoisomerase binding	MF	1
14030	GO:0071888	0.11252	0.995036	1	4	macrophage apoptotic process	BP	1
18158	GO:2000109	0.11252	0.995036	1	4	regulation of macrophage apoptotic process	BP	1
3903	GO:0009966	0.112554	0.916322	49	1407	regulation of signal transduction	BP	1
7054	GO:0032281	0.112588	0.980904	2	23	AMPA glutamate receptor complex	CC	1
14272	GO:0072518	0.112592	0.996653	1	2	Rho-dependent protein serine/threonine kinase activity	MF	1
15673	GO:0110061	0.112592	0.996653	1	2	regulation of angiotensin-activated signaling pathway	BP	1
906	GO:0002460	0.112643	0.963086	4	72	adaptive immune response based on somatic recombination of immune receptors built from immunoglobulin superfamily domains	BP	1
10231	GO:0045601	0.112874	0.98148	2	15	regulation of endothelial cell differentiation	BP	1
10243	GO:0045620	0.11292	0.981152	2	18	negative regulation of lymphocyte differentiation	BP	1
16335	GO:1902076	0.113159	1	1	1	regulation of lateral motor column neuron migration	BP	1
16336	GO:1902078	0.113159	1	1	1	positive regulation of lateral motor column neuron migration	BP	1
17686	GO:1905483	0.113159	1	1	1	regulation of motor neuron migration	BP	1
17687	GO:1905485	0.113159	1	1	1	positive regulation of motor neuron migration	BP	1
10746	GO:0046831	0.113219	0.981527	2	14	regulation of RNA export from nucleus	BP	1
15233	GO:0098797	0.113395	0.936908	12	259	plasma membrane protein complex	CC	1
12448	GO:0060330	0.113736	0.994926	1	4	regulation of response to interferon-gamma	BP	1
12452	GO:0060334	0.113736	0.994926	1	4	regulation of interferon-gamma-mediated signaling pathway	BP	1
7503	GO:0033033	0.113809	0.994591	1	5	negative regulation of myeloid cell apoptotic process	BP	1
8944	GO:0042136	0.113845	0.97021	3	44	neurotransmitter biosynthetic process	BP	1
6026	GO:0030003	0.113979	0.934928	13	283	cellular cation homeostasis	BP	1
17911	GO:1990239	0.114135	0.995442	1	3	steroid hormone binding	MF	1
15460	GO:0099181	0.11437	0.982424	2	9	structural constituent of presynapse	MF	1
3045	GO:0007166	0.114493	0.916953	40	1079	cell surface receptor signaling pathway	BP	1
11459	GO:0050848	0.114693	0.962653	4	49	regulation of calcium-mediated signaling	BP	1
16395	GO:1902261	0.11476	0.996519	1	2	positive regulation of delayed rectifier potassium channel activity	BP	1
6018	GO:0023051	0.114849	0.912897	58	1693	regulation of signaling	BP	1
12067	GO:0051983	0.115041	0.962335	4	55	regulation of chromosome segregation	BP	1
8940	GO:0042130	0.115058	0.980498	2	19	negative regulation of T cell proliferation	BP	1
274	GO:0000808	0.11519	0.994233	1	6	origin recognition complex	CC	1
2161	GO:0005664	0.11519	0.994233	1	6	nuclear origin of replication recognition complex	CC	1
11144	GO:0048617	0.11521	0.994454	1	5	embryonic foregut morphogenesis	BP	1
1273	GO:0003352	0.115288	0.994446	1	5	regulation of cilium movement	BP	1
1274	GO:0003356	0.115288	0.994446	1	5	regulation of cilium beat frequency	BP	1
3517	GO:0008585	0.115556	0.969594	3	43	female gonad development	BP	1
14051	GO:0071922	0.115608	0.99532	1	3	regulation of cohesin loading	BP	1
1208	GO:0003221	0.115646	0.996463	1	2	right ventricular cardiac muscle tissue morphogenesis	BP	1
8771	GO:0038023	0.115651	0.935529	12	230	signaling receptor activity	MF	1
1871	GO:0004888	0.115734	0.93941	10	175	transmembrane signaling receptor activity	MF	1
1913	GO:0005010	0.115956	1	1	1	insulin-like growth factor-activated receptor activity	MF	1
14740	GO:0090575	0.115967	0.955689	5	101	RNA polymerase II transcription factor complex	CC	1
6150	GO:0030216	0.116008	0.969702	3	35	keratinocyte differentiation	BP	1
4211	GO:0010835	0.116117	0.994137	1	6	regulation of protein ADP-ribosylation	BP	1
7422	GO:0032907	0.116165	0.995273	1	3	transforming growth factor beta3 production	BP	1
7425	GO:0032910	0.116165	0.995273	1	3	regulation of transforming growth factor beta3 production	BP	1
10279	GO:0045668	0.116197	0.979982	2	22	negative regulation of osteoblast differentiation	BP	1
11140	GO:0048599	0.116217	0.980368	2	17	oocyte development	BP	1
6887	GO:0031946	0.116275	0.994691	1	4	regulation of glucocorticoid biosynthetic process	BP	1
13783	GO:0071383	0.116279	0.955684	5	87	cellular response to steroid hormone stimulus	BP	1
319	GO:0000966	0.116437	0.99365	1	10	RNA 5'-end processing	BP	1
10256	GO:0045636	0.116499	0.996409	1	2	positive regulation of melanocyte differentiation	BP	1
12227	GO:0055088	0.116552	0.961492	4	63	lipid homeostasis	BP	1
15878	GO:1900113	0.116682	0.994079	1	6	negative regulation of histone H3-K9 trimethylation	BP	1
2793	GO:0006699	0.117008	0.994045	1	6	bile acid biosynthetic process	BP	1
11462	GO:0050851	0.117229	0.961228	4	61	antigen receptor-mediated signaling pathway	BP	1
11595	GO:0051057	0.117231	0.969337	3	33	positive regulation of small GTPase mediated signal transduction	BP	1
1937	GO:0005072	0.117456	0.99423	1	5	transforming growth factor beta receptor, cytoplasmic mediator activity	MF	1
2781	GO:0006685	0.117868	0.993954	1	6	sphingomyelin catabolic process	BP	1
8555	GO:0036005	0.118102	0.994165	1	5	response to macrophage colony-stimulating factor	BP	1
8556	GO:0036006	0.118102	0.994165	1	5	cellular response to macrophage colony-stimulating factor stimulus	BP	1
11224	GO:0048752	0.118127	0.996305	1	2	semicircular canal morphogenesis	BP	1
12740	GO:0060872	0.118127	0.996305	1	2	semicircular canal development	BP	1
11460	GO:0050849	0.118198	0.979834	2	17	negative regulation of calcium-mediated signaling	BP	1
11472	GO:0050861	0.118209	0.995101	1	3	positive regulation of B cell receptor signaling pathway	BP	1
9524	GO:0043425	0.118229	0.979559	2	20	bHLH transcription factor binding	MF	1
7434	GO:0032924	0.11836	0.979691	2	18	activin receptor signaling pathway	BP	1
9557	GO:0043502	0.118361	0.960763	4	59	regulation of muscle adaptation	BP	1
2870	GO:0006837	0.118386	0.993732	1	7	serotonin transport	BP	1
6191	GO:0030295	0.118455	0.96859	3	40	protein kinase activator activity	MF	1
831	GO:0002287	0.118993	0.979429	2	19	alpha-beta T cell activation involved in immune response	BP	1
834	GO:0002293	0.118993	0.979429	2	19	alpha-beta T cell differentiation involved in immune response	BP	1
835	GO:0002294	0.118993	0.979429	2	19	CD4-positive, alpha-beta T cell differentiation involved in immune response	BP	1
8918	GO:0042093	0.118993	0.979429	2	19	T-helper cell differentiation	BP	1
12205	GO:0055059	0.119064	0.994426	1	4	asymmetric neuroblast division	BP	1
414	GO:0001516	0.119216	0.993514	1	8	prostaglandin biosynthetic process	BP	1
10591	GO:0046457	0.119216	0.993514	1	8	prostanoid biosynthetic process	BP	1
9789	GO:0044260	0.11931	0.905716	110	3790	cellular macromolecule metabolic process	BP	1
4290	GO:0010952	0.119703	0.959796	4	82	positive regulation of peptidase activity	BP	1
12122	GO:0052646	0.119886	0.993982	1	5	alditol phosphate metabolic process	BP	1
11798	GO:0051425	0.119908	0.994955	1	3	PTB domain binding	MF	1
2531	GO:0006344	0.119919	0.994343	1	4	maintenance of chromatin silencing	BP	1
1034	GO:0002764	0.119935	0.948987	6	116	immune response-regulating signaling pathway	BP	1
11124	GO:0048563	0.119971	0.994338	1	4	post-embryonic animal organ morphogenesis	BP	1
7305	GO:0032689	0.120241	0.993529	1	7	negative regulation of interferon-gamma production	BP	1
17104	GO:1904019	0.120311	0.960063	4	52	epithelial cell apoptotic process	BP	1
2753	GO:0006646	0.120332	0.993936	1	5	phosphatidylethanolamine biosynthetic process	BP	1
9018	GO:0042328	0.120378	0.994299	1	4	heparan sulfate N-acetylglucosaminyltransferase activity	MF	1
9281	GO:0042985	0.120547	0.993669	1	6	negative regulation of amyloid precursor protein biosynthetic process	BP	1
7082	GO:0032332	0.120578	0.993666	1	6	positive regulation of chondrocyte differentiation	BP	1
1621	GO:0004468	0.120805	0.994877	1	3	lysine N-acetyltransferase activity, acting on acetyl phosphate as donor	MF	1
16348	GO:1902116	0.121038	0.978384	2	27	negative regulation of organelle assembly	BP	1
13344	GO:0070403	0.121041	0.993207	1	9	NAD+ binding	MF	1
13725	GO:0071281	0.121049	0.993862	1	5	cellular response to iron ion	BP	1
11243	GO:0048806	0.121168	0.979022	2	17	genitalia development	BP	1
4285	GO:0010942	0.121283	0.928383	14	369	positive regulation of cell death	BP	1
3202	GO:0007606	0.121286	0.97899	2	17	sensory perception of chemical stimulus	BP	1
12858	GO:0061140	0.121296	0.994209	1	4	lung secretory cell differentiation	BP	1
10642	GO:0046545	0.12135	0.967358	3	44	development of primary female sexual characteristics	BP	1
1670	GO:0004550	0.121572	0.993063	1	10	nucleoside diphosphate kinase activity	MF	1
150	GO:0000347	0.122068	0.993755	1	5	THO complex	CC	1
197	GO:0000445	0.122068	0.993755	1	5	THO complex part of transcription export complex	CC	1
3171	GO:0007519	0.122081	0.95282	5	84	skeletal muscle tissue development	BP	1
5956	GO:0022408	0.122168	0.958903	4	66	negative regulation of cell-cell adhesion	BP	1
2888	GO:0006873	0.122347	0.929299	13	287	cellular ion homeostasis	BP	1
13750	GO:0071331	0.122417	0.95265	5	84	cellular response to hexose stimulus	BP	1
13752	GO:0071333	0.122417	0.95265	5	84	cellular response to glucose stimulus	BP	1
5991	GO:0022839	0.122828	0.940185	8	145	ion gated channel activity	MF	1
2997	GO:0007044	0.122979	0.952796	5	62	cell-substrate junction assembly	BP	1
1045	GO:0002821	0.123154	0.977926	2	24	positive regulation of adaptive immune response	BP	1
4023	GO:0010523	0.12323	0.993058	1	8	negative regulation of calcium ion transport into cytosol	BP	1
9523	GO:0043423	0.123236	0.994662	1	3	3-phosphoinositide-dependent protein kinase binding	MF	1
3914	GO:0009994	0.123311	0.978324	2	18	oocyte differentiation	BP	1
3262	GO:0008083	0.123673	0.97745	2	32	growth factor activity	MF	1
3048	GO:0007169	0.123964	0.928191	13	292	transmembrane receptor protein tyrosine kinase signaling pathway	BP	1
3724	GO:0009214	0.124083	0.993542	1	5	cyclic nucleotide catabolic process	BP	1
7753	GO:0033962	0.124277	0.97828	2	16	cytoplasmic mRNA processing body assembly	BP	1
15115	GO:0098518	0.124605	0.993879	1	4	polynucleotide phosphatase activity	MF	1
2918	GO:0006913	0.125034	0.935766	9	205	nucleocytoplasmic transport	BP	1
11657	GO:0051169	0.125034	0.935766	9	205	nuclear transport	BP	1
2798	GO:0006704	0.125162	0.993426	1	5	glucocorticoid biosynthetic process	BP	1
18307	GO:2000380	0.125178	0.993424	1	5	regulation of mesoderm development	BP	1
17607	GO:1905269	0.125189	0.951245	5	84	positive regulation of chromatin organization	BP	1
17844	GO:1905953	0.125309	0.977502	2	21	negative regulation of lipid localization	BP	1
9878	GO:0044428	0.125455	0.902275	73	2405	nuclear part	CC	1
7028	GO:0032239	0.125584	0.978054	2	15	regulation of nucleobase-containing compound transport	BP	1
4194	GO:0010817	0.125619	0.930731	11	247	regulation of hormone levels	BP	1
4849	GO:0016202	0.125669	0.950972	5	86	regulation of striated muscle tissue development	BP	1
3952	GO:0010226	0.126538	0.993276	1	5	response to lithium ion	BP	1
13729	GO:0071285	0.126538	0.993276	1	5	cellular response to lithium ion	BP	1
16298	GO:1901987	0.12673	0.941092	7	150	regulation of cell cycle phase transition	BP	1
9242	GO:0042827	0.127035	0.994317	1	3	platelet dense granule	CC	1
1927	GO:0005044	0.127137	0.993211	1	5	scavenger receptor activity	MF	1
6885	GO:0031943	0.127203	0.993203	1	5	regulation of glucocorticoid metabolic process	BP	1
10285	GO:0045683	0.127397	0.994284	1	3	negative regulation of epidermis development	BP	1
16269	GO:1901888	0.127563	0.956676	4	55	regulation of cell junction assembly	BP	1
8144	GO:0035061	0.127597	0.993573	1	4	interchromatin granule	CC	1
2152	GO:0005642	0.127632	0.993156	1	5	annulate lamellae	CC	1
1999	GO:0005216	0.127718	0.934265	9	171	ion channel activity	MF	1
9383	GO:0043178	0.127739	0.964834	3	45	alcohol binding	MF	1
10294	GO:0045717	0.127809	0.992665	1	7	negative regulation of fatty acid biosynthetic process	BP	1
4485	GO:0015085	0.12812	0.945055	6	78	calcium ion transmembrane transporter activity	MF	1
4325	GO:0012501	0.128255	0.908905	32	985	programmed cell death	BP	1
9578	GO:0043533	0.128333	0.994197	1	3	inositol 1,3,4,5 tetrakisphosphate binding	MF	1
1786	GO:0004726	0.128711	0.993037	1	5	non-membrane spanning protein tyrosine phosphatase activity	MF	1
7504	GO:0033034	0.128934	0.993434	1	4	positive regulation of myeloid cell apoptotic process	BP	1
7653	GO:0033553	0.128937	0.993433	1	4	rDNA heterochromatin	CC	1
5734	GO:0021534	0.129304	0.992689	1	6	cell proliferation in hindbrain	BP	1
5905	GO:0021924	0.129304	0.992689	1	6	cell proliferation in external granule layer	BP	1
5906	GO:0021930	0.129304	0.992689	1	6	cerebellar granule cell precursor proliferation	BP	1
3849	GO:0009743	0.129511	0.943812	6	110	response to carbohydrate	BP	1
7406	GO:0032886	0.129515	0.936125	8	150	regulation of microtubule-based process	BP	1
6520	GO:0031094	0.129625	0.994076	1	3	platelet dense tubular network	CC	1
5989	GO:0022836	0.129758	0.935978	8	150	gated channel activity	MF	1
18406	GO:2000618	0.13002	0.992605	1	6	regulation of histone H4-K16 acetylation	BP	1
11739	GO:0051291	0.13023	0.948648	5	85	protein heterooligomerization	BP	1
26	GO:0000055	0.130597	0.992333	1	7	ribosomal large subunit export from nucleus	BP	1
11863	GO:0051570	0.130751	0.976319	2	17	regulation of histone H3-K9 methylation	BP	1
13749	GO:0071326	0.130833	0.948336	5	85	cellular response to monosaccharide stimulus	BP	1
10928	GO:0048012	0.130867	0.9923	1	7	hepatocyte growth factor receptor signaling pathway	BP	1
9352	GO:0043123	0.131228	0.963445	3	45	positive regulation of I-kappaB kinase/NF-kappaB signaling	BP	1
1111	GO:0003006	0.131536	0.923081	13	275	developmental process involved in reproduction	BP	1
9037	GO:0042393	0.13157	0.938398	7	133	histone binding	MF	1
7648	GO:0033522	0.13169	0.975734	2	20	histone H2A ubiquitination	BP	1
5482	GO:0019215	0.13205	0.992157	1	7	intermediate filament binding	MF	1
3198	GO:0007601	0.132256	0.963167	3	41	visual perception	BP	1
7400	GO:0032876	0.133019	0.992548	1	5	negative regulation of DNA endoreduplication	BP	1
389	GO:0001221	0.133312	0.963116	3	33	transcription cofactor binding	MF	1
14321	GO:0072595	0.133358	0.974578	2	32	maintenance of protein localization in organelle	BP	1
3422	GO:0008385	0.133475	0.992948	1	4	IkappaB kinase complex	CC	1
15347	GO:0098961	0.133504	0.992492	1	5	dendritic transport of ribonucleoprotein complex	BP	1
15349	GO:0098963	0.133504	0.992492	1	5	dendritic transport of messenger ribonucleoprotein complex	BP	1
8343	GO:0035563	0.133523	0.991976	1	7	positive regulation of chromatin binding	BP	1
10323	GO:0045765	0.133688	0.941451	6	114	regulation of angiogenesis	BP	1
6647	GO:0031347	0.133955	0.930107	9	220	regulation of defense response	BP	1
14050	GO:0071921	0.134184	0.992871	1	4	cohesin loading	BP	1
8900	GO:0042045	0.134247	0.993631	1	3	epithelial fluid transport	BP	1
18668	GO:2001257	0.134256	0.941284	6	101	regulation of cation channel activity	BP	1
13731	GO:0071287	0.134267	0.993629	1	3	cellular response to manganese ion	BP	1
12208	GO:0055065	0.13429	0.921136	13	292	metal ion homeostasis	BP	1
4049	GO:0010586	0.134388	0.975259	2	17	miRNA metabolic process	BP	1
16799	GO:1903347	0.134519	0.993604	1	3	negative regulation of bicellular tight junction assembly	BP	1
5990	GO:0022838	0.13478	0.92981	9	174	substrate-specific channel activity	MF	1
14333	GO:0072641	0.135206	0.991986	1	6	type I interferon secretion	BP	1
14334	GO:0072642	0.135206	0.991986	1	6	interferon-alpha secretion	BP	1
16551	GO:1902739	0.135206	0.991986	1	6	regulation of interferon-alpha secretion	BP	1
16552	GO:1902741	0.135206	0.991986	1	6	positive regulation of interferon-alpha secretion	BP	1
10793	GO:0046920	0.135257	0.995109	1	2	alpha-(1->3)-fucosyltransferase activity	MF	1
13879	GO:0071558	0.135263	0.992752	1	4	histone demethylase activity (H3-K27 specific)	MF	1
1272	GO:0003351	0.135342	0.992278	1	5	epithelial cilium movement	BP	1
4069	GO:0010616	0.135432	0.992267	1	5	negative regulation of cardiac muscle adaptation	BP	1
16754	GO:1903243	0.135432	0.992267	1	5	negative regulation of cardiac muscle hypertrophy in response to stress	BP	1
11150	GO:0048634	0.135438	0.945913	5	87	regulation of muscle organ development	BP	1
9173	GO:0042698	0.135465	0.974449	2	22	ovulation cycle	BP	1
12703	GO:0060765	0.135471	0.97471	2	19	regulation of androgen receptor signaling pathway	BP	1
18212	GO:2000194	0.135472	0.99351	1	3	regulation of female gonad development	BP	1
10405	GO:0045931	0.135938	0.945594	5	91	positive regulation of mitotic cell cycle	BP	1
5314	GO:0017196	0.13596	0.991893	1	6	N-terminal peptidyl-methionine acetylation	BP	1
18062	GO:1990825	0.136008	0.991666	1	7	sequence-specific mRNA binding	MF	1
13684	GO:0071169	0.136154	0.99187	1	6	establishment of protein localization to chromatin	BP	1
2680	GO:0006551	0.136293	0.991853	1	6	leucine metabolic process	BP	1
10590	GO:0046456	0.13684	0.991157	1	10	icosanoid biosynthetic process	BP	1
11529	GO:0050953	0.136936	0.961238	3	42	sensory perception of light stimulus	BP	1
11500	GO:0050896	0.136951	0.890768	108	3511	response to stimulus	BP	1
1785	GO:0004725	0.137429	0.951848	4	63	protein tyrosine phosphatase activity	MF	1
2242	GO:0005793	0.137443	0.96076	3	51	endoplasmic reticulum-Golgi intermediate compartment	CC	1
12413	GO:0060281	0.137612	0.991689	1	6	regulation of oocyte development	BP	1
17811	GO:1905879	0.137612	0.991689	1	6	regulation of oogenesis	BP	1
2025	GO:0005254	0.13763	0.973534	2	26	chloride channel activity	MF	1
2298	GO:0005890	0.137691	0.99168	1	6	sodium:potassium-exchanging ATPase complex	CC	1
2889	GO:0006874	0.137767	0.925206	10	194	cellular calcium ion homeostasis	BP	1
11395	GO:0050733	0.137963	0.991646	1	6	RS domain binding	MF	1
18304	GO:2000377	0.13839	0.950992	4	87	regulation of reactive oxygen species metabolic process	BP	1
8676	GO:0036353	0.138398	0.991361	1	7	histone H2A-K119 monoubiquitination	BP	1
14407	GO:0080154	0.138544	0.991573	1	6	regulation of fertilization	BP	1
9786	GO:0044249	0.138668	0.890857	76	2656	cellular biosynthetic process	BP	1
8297	GO:0035458	0.138825	0.991133	1	8	cellular response to interferon-beta	BP	1
14824	GO:0097062	0.139157	0.973715	2	18	dendritic spine maintenance	BP	1
13313	GO:0070326	0.139292	0.993126	1	3	very-low-density lipoprotein particle receptor binding	MF	1
13631	GO:0071013	0.139556	0.959555	3	69	catalytic step 2 spliceosome	CC	1
15197	GO:0098722	0.13978	0.991747	1	5	asymmetric stem cell division	BP	1
17193	GO:1904251	0.139898	0.991402	1	6	regulation of bile acid metabolic process	BP	1
8234	GO:0035296	0.140028	0.950581	4	64	regulation of tube diameter	BP	1
15101	GO:0097746	0.140028	0.950581	4	64	regulation of blood vessel diameter	BP	1
6117	GO:0030166	0.140075	0.972726	2	27	proteoglycan biosynthetic process	BP	1
4306	GO:0010972	0.140077	0.973046	2	22	negative regulation of G2/M transition of mitotic cell cycle	BP	1
4422	GO:0014842	0.14022	0.991362	1	6	regulation of skeletal muscle satellite cell proliferation	BP	1
10733	GO:0046784	0.14051	0.991325	1	6	viral mRNA export from host cell nucleus	BP	1
590	GO:0001848	0.140532	0.991322	1	6	complement binding	MF	1
8806	GO:0038107	0.140894	0.992115	1	4	nodal signaling pathway involved in determination of left/right asymmetry	BP	1
15867	GO:1900094	0.140894	0.992115	1	4	regulation of transcription from RNA polymerase II promoter involved in determination of left/right symmetry	BP	1
15909	GO:1900164	0.140894	0.992115	1	4	nodal signaling pathway involved in determination of lateral mesoderm left/right asymmetry	BP	1
7297	GO:0032673	0.140933	0.990854	1	8	regulation of interleukin-4 production	BP	1
833	GO:0002292	0.141163	0.972888	2	20	T cell differentiation involved in immune response	BP	1
4201	GO:0010824	0.141218	0.972483	2	25	regulation of centrosome duplication	BP	1
16270	GO:1901889	0.141515	0.972999	2	18	negative regulation of cell junction assembly	BP	1
4279	GO:0010934	0.141515	0.990956	1	7	macrophage cytokine production	BP	1
7290	GO:0032653	0.141603	0.990764	1	8	regulation of interleukin-10 production	BP	1
17069	GO:1903943	0.141633	0.994618	1	2	regulation of hepatocyte apoptotic process	BP	1
17070	GO:1903944	0.141633	0.994618	1	2	negative regulation of hepatocyte apoptotic process	BP	1
12407	GO:0060267	0.141747	0.992873	1	3	positive regulation of respiratory burst	BP	1
3000	GO:0007050	0.141857	0.949453	4	77	cell cycle arrest	BP	1
2091	GO:0005488	0.141867	0.892341	177	6314	binding	MF	1
5481	GO:0019213	0.14189	0.9719	2	33	deacetylase activity	MF	1
16013	GO:1901016	0.141906	0.959638	3	33	regulation of potassium ion transmembrane transporter activity	BP	1
2503	GO:0006290	0.141926	0.991144	1	6	pyrimidine dimer repair	BP	1
12420	GO:0060291	0.142129	0.94258	5	76	long-term synaptic potentiation	BP	1
356	GO:0001069	0.142506	0.991411	1	5	regulatory region RNA binding	MF	1
14861	GO:0097152	0.142531	0.991925	1	4	mesenchymal cell apoptotic process	BP	1
12653	GO:0060689	0.142592	0.991918	1	4	cell differentiation involved in salivary gland development	BP	1
16261	GO:1901861	0.142651	0.942074	5	89	regulation of muscle tissue development	BP	1
11787	GO:0051389	0.142847	0.994522	1	2	inactivation of MAPKK activity	BP	1
3108	GO:0007268	0.142936	0.906755	19	459	chemical synaptic transmission	BP	1
15315	GO:0098916	0.142936	0.906755	19	459	anterograde trans-synaptic signaling	BP	1
14520	GO:0090092	0.143019	0.941731	5	100	regulation of transmembrane receptor protein serine/threonine kinase signaling pathway	BP	1
10742	GO:0046824	0.143158	0.958635	3	43	positive regulation of nucleocytoplasmic transport	BP	1
7717	GO:0033689	0.14335	0.991829	1	4	negative regulation of osteoblast proliferation	BP	1
8796	GO:0038085	0.143754	0.991781	1	4	vascular endothelial growth factor binding	MF	1
9105	GO:0042541	0.143868	0.990312	1	9	hemoglobin biosynthetic process	BP	1
4083	GO:0010638	0.143954	0.911007	15	387	positive regulation of organelle organization	BP	1
18403	GO:2000615	0.143977	0.990442	1	8	regulation of histone H3-K9 acetylation	BP	1
10554	GO:0046337	0.144065	0.990866	1	6	phosphatidylethanolamine metabolic process	BP	1
11809	GO:0051445	0.144104	0.971883	2	21	regulation of meiotic cell cycle	BP	1
10661	GO:0046600	0.144209	0.990847	1	6	negative regulation of centriole replication	BP	1
2017	GO:0005246	0.144211	0.971763	2	22	calcium channel regulator activity	MF	1
3220	GO:0007628	0.144438	0.958415	3	36	adult walking behavior	BP	1
1919	GO:0005021	0.144478	0.992586	1	3	vascular endothelial growth factor-activated receptor activity	MF	1
16842	GO:1903428	0.144522	0.971514	2	24	positive regulation of reactive oxygen species biosynthetic process	BP	1
3368	GO:0008285	0.144831	0.91566	12	304	negative regulation of cell proliferation	BP	1
8157	GO:0035092	0.144886	0.992542	1	3	sperm chromatin condensation	BP	1
8158	GO:0035093	0.144886	0.992542	1	3	spermatogenesis, exchange of chromosomal proteins	BP	1
80	GO:0000177	0.145038	0.990032	1	10	cytoplasmic exosome (RNase complex)	CC	1
13437	GO:0070577	0.145225	0.972143	2	16	lysine-acetylated histone binding	MF	1
15749	GO:0140033	0.145225	0.972143	2	16	acetylation-dependent protein binding	MF	1
11738	GO:0051290	0.145383	0.971687	2	19	protein heterotetramerization	BP	1
10201	GO:0045503	0.145409	0.974177	2	9	dynein light chain binding	MF	1
8279	GO:0035403	0.145734	0.994289	1	2	histone kinase activity (H3-T6 specific)	MF	1
8284	GO:0035408	0.145734	0.994289	1	2	histone H3-T6 phosphorylation	BP	1
4036	GO:0010561	0.145743	0.990199	1	8	negative regulation of glycoprotein biosynthetic process	BP	1
7706	GO:0033674	0.145744	0.917325	11	248	positive regulation of kinase activity	BP	1
11612	GO:0051095	0.145862	0.990182	1	8	regulation of helicase activity	BP	1
5648	GO:0019855	0.145899	0.990984	1	5	calcium channel inhibitor activity	MF	1
5477	GO:0019209	0.145926	0.957438	3	44	kinase activator activity	MF	1
12520	GO:0060425	0.14623	0.970906	2	25	lung morphogenesis	BP	1
13880	GO:0071559	0.146257	0.93427	6	120	response to transforming growth factor beta	BP	1
13790	GO:0071394	0.146288	0.990573	1	6	cellular response to testosterone stimulus	BP	1
2856	GO:0006813	0.146391	0.934268	6	113	potassium ion transport	BP	1
11649	GO:0051152	0.146415	0.990106	1	8	positive regulation of smooth muscle cell differentiation	BP	1
6182	GO:0030278	0.146496	0.939942	5	94	regulation of ossification	BP	1
17715	GO:1905563	0.146518	0.991451	1	4	negative regulation of vascular endothelial cell proliferation	BP	1
839	GO:0002312	0.146776	0.970669	2	26	B cell activation involved in immune response	BP	1
3114	GO:0007275	0.147388	0.882825	84	2466	multicellular organism development	BP	1
12423	GO:0060294	0.147862	0.989903	1	8	cilium movement involved in cell motility	BP	1
5749	GO:0021549	0.147912	0.939469	5	77	cerebellum development	BP	1
10436	GO:0045988	0.148042	0.990708	1	5	negative regulation of striated muscle contraction	BP	1
13712	GO:0071248	0.148093	0.939123	5	91	cellular response to metal ion	BP	1
5121	GO:0016782	0.14817	0.969886	2	33	transferase activity, transferring sulfur-containing groups	MF	1
2916	GO:0006910	0.148219	0.990685	1	5	phagocytosis, recognition	BP	1
262	GO:0000791	0.148254	0.970258	2	25	euchromatin	CC	1
5033	GO:0016594	0.1483	0.989841	1	8	glycine binding	MF	1
12819	GO:0061045	0.148469	0.970189	2	25	negative regulation of wound healing	BP	1
7888	GO:0034332	0.148713	0.938851	5	87	adherens junction organization	BP	1
9613	GO:0043583	0.148791	0.938809	5	87	ear development	BP	1
3543	GO:0008641	0.14886	0.989762	1	8	ubiquitin-like modifier activating enzyme activity	MF	1
12336	GO:0060125	0.148895	0.991161	1	4	negative regulation of growth hormone secretion	BP	1
17586	GO:1905203	0.149325	0.991108	1	4	regulation of connective tissue replacement	BP	1
17587	GO:1905205	0.149325	0.991108	1	4	positive regulation of connective tissue replacement	BP	1
15006	GO:0097476	0.149369	0.992056	1	3	spinal cord motor neuron migration	BP	1
15007	GO:0097477	0.149369	0.992056	1	3	lateral motor column neuron migration	BP	1
5015	GO:0016570	0.149444	0.910554	13	302	histone modification	BP	1
11618	GO:0051101	0.149481	0.945907	4	67	regulation of DNA binding	BP	1
4655	GO:0015718	0.149622	0.955594	3	53	monocarboxylic acid transport	BP	1
14662	GO:0090312	0.149701	0.970114	2	21	positive regulation of protein deacetylation	BP	1
6405	GO:0030868	0.149929	0.991994	1	3	smooth endoplasmic reticulum membrane	CC	1
14978	GO:0097425	0.149929	0.991994	1	3	smooth endoplasmic reticulum part	CC	1
16178	GO:1901576	0.15004	0.881096	77	2713	organic substance biosynthetic process	BP	1
12799	GO:0061014	0.150057	0.956114	3	35	positive regulation of mRNA catabolic process	BP	1
13394	GO:0070507	0.150373	0.927207	7	131	regulation of microtubule cytoskeleton organization	BP	1
12522	GO:0060428	0.150414	0.969709	2	23	lung epithelium development	BP	1
16655	GO:1903019	0.150425	0.98938	1	9	negative regulation of glycoprotein metabolic process	BP	1
12220	GO:0055080	0.150648	0.907901	14	325	cation homeostasis	BP	1
2027	GO:0005262	0.151083	0.938096	5	64	calcium channel activity	MF	1
16173	GO:1901568	0.151186	0.968862	2	34	fatty acid derivative metabolic process	BP	1
6573	GO:0031226	0.151404	0.898335	21	515	intrinsic component of plasma membrane	CC	1
10066	GO:0045116	0.151783	0.988787	1	13	protein neddylation	BP	1
14482	GO:0090031	0.151888	0.991775	1	3	positive regulation of steroid hormone biosynthetic process	BP	1
11879	GO:0051591	0.151953	0.955372	3	34	response to cAMP	BP	1
8290	GO:0035437	0.151992	0.989151	1	9	maintenance of protein localization in endoplasmic reticulum	BP	1
7481	GO:0033002	0.152043	0.931002	6	113	muscle cell proliferation	BP	1
5874	GO:0021871	0.152153	0.989289	1	8	forebrain regionalization	BP	1
4203	GO:0010826	0.152208	0.98949	1	7	negative regulation of centrosome duplication	BP	1
10666	GO:0046606	0.152208	0.98949	1	7	negative regulation of centrosome cycle	BP	1
8295	GO:0035456	0.152247	0.989113	1	9	response to interferon-beta	BP	1
11509	GO:0050909	0.152268	0.98976	1	6	sensory perception of taste	BP	1
11094	GO:0048511	0.152436	0.921933	8	149	rhythmic process	BP	1
9436	GO:0043266	0.152642	0.944517	4	60	regulation of potassium ion transport	BP	1
4560	GO:0015267	0.152697	0.918218	9	186	channel activity	MF	1
5981	GO:0022803	0.152697	0.918218	9	186	passive transmembrane transporter activity	MF	1
6677	GO:0031414	0.152735	0.989204	1	8	N-terminal protein acetyltransferase complex	CC	1
10328	GO:0045778	0.152827	0.954537	3	43	positive regulation of ossification	BP	1
1955	GO:0005112	0.153022	0.969891	2	15	Notch binding	MF	1
977	GO:0002682	0.153031	0.901499	17	486	regulation of immune system process	BP	1
1535	GO:0004309	0.153107	0.991638	1	3	exopolyphosphatase activity	MF	1
3397	GO:0008332	0.153121	0.993669	1	2	low voltage-gated calcium channel activity	MF	1
1068	GO:0002861	0.153159	0.988847	1	10	regulation of inflammatory response to antigenic stimulus	BP	1
11527	GO:0050942	0.153226	0.99062	1	4	positive regulation of pigment cell differentiation	BP	1
9555	GO:0043500	0.153238	0.944042	4	67	muscle adaptation	BP	1
16972	GO:1903727	0.153311	0.96855	2	26	positive regulation of phospholipid metabolic process	BP	1
5483	GO:0019216	0.153315	0.925081	7	175	regulation of lipid metabolic process	BP	1
8168	GO:0035112	0.153397	0.990599	1	4	genitalia morphogenesis	BP	1
13878	GO:0071557	0.153429	0.989996	1	5	histone H3-K27 demethylation	BP	1
2943	GO:0006956	0.153607	0.988672	1	11	complement activation	BP	1
5963	GO:0022600	0.154031	0.96825	2	27	digestive system process	BP	1
12457	GO:0060339	0.1543	0.989475	1	6	negative regulation of type I interferon-mediated signaling pathway	BP	1
14156	GO:0072201	0.154632	0.989832	1	5	negative regulation of mesenchymal cell proliferation	BP	1
6511	GO:0031083	0.155168	0.988434	1	11	BLOC-1 complex	CC	1
13153	GO:0065009	0.155377	0.882544	44	1330	regulation of molecular function	BP	1
9870	GO:0044417	0.155463	0.98902	1	7	translocation of molecules into host	BP	1
11992	GO:0051836	0.155463	0.98902	1	7	translocation of molecules into other organism involved in symbiotic interaction	BP	1
7090	GO:0032351	0.155782	0.989675	1	5	negative regulation of hormone metabolic process	BP	1
7092	GO:0032353	0.155782	0.989675	1	5	negative regulation of hormone biosynthetic process	BP	1
14319	GO:0072593	0.155945	0.934469	5	123	reactive oxygen species metabolic process	BP	1
2533	GO:0006348	0.156085	0.989634	1	5	chromatin silencing at telomere	BP	1
2075	GO:0005391	0.156176	0.988916	1	7	sodium:potassium-exchanging ATPase activity	MF	1
3509	GO:0008556	0.156176	0.988916	1	7	potassium-transporting ATPase activity	MF	1
16827	GO:1903393	0.156232	0.967727	2	24	positive regulation of adherens junction organization	BP	1
15508	GO:0099537	0.156276	0.89673	19	467	trans-synaptic signaling	BP	1
6302	GO:0030553	0.156309	0.990225	1	4	cGMP binding	MF	1
11333	GO:0050650	0.156364	0.988668	1	8	chondroitin sulfate proteoglycan biosynthetic process	BP	1
7584	GO:0033210	0.156655	0.988453	1	9	leptin-mediated signaling pathway	BP	1
12215	GO:0055074	0.156945	0.912441	10	202	calcium ion homeostasis	BP	1
4094	GO:0010649	0.157087	0.989495	1	5	regulation of cell communication by electrical coupling	BP	1
9790	GO:0044262	0.157208	0.922801	7	157	cellular carbohydrate metabolic process	BP	1
840	GO:0002313	0.157212	0.98854	1	8	mature B cell differentiation involved in immune response	BP	1
2332	GO:0005955	0.157366	0.989457	1	5	calcineurin complex	CC	1
7399	GO:0032875	0.15739	0.989035	1	6	regulation of DNA endoreduplication	BP	1
9170	GO:0042692	0.157476	0.915054	9	191	muscle cell differentiation	BP	1
1898	GO:0004971	0.157647	0.990051	1	4	AMPA glutamate receptor activity	MF	1
3878	GO:0009888	0.1579	0.885409	32	807	tissue development	BP	1
2757	GO:0006656	0.158046	0.9881	1	10	phosphatidylcholine biosynthetic process	BP	1
18305	GO:2000378	0.158273	0.966531	2	33	negative regulation of reactive oxygen species metabolic process	BP	1
5333	GO:0018076	0.158356	0.991031	1	3	N-terminal peptidyl-lysine acetylation	BP	1
7782	GO:0034085	0.15839	0.989314	1	5	establishment of sister chromatid cohesion	BP	1
4406	GO:0014816	0.158467	0.989943	1	4	skeletal muscle satellite cell differentiation	BP	1
4429	GO:0014855	0.158661	0.95209	3	41	striated muscle cell proliferation	BP	1
10958	GO:0048087	0.158678	0.989274	1	5	positive regulation of developmental pigmentation	BP	1
14138	GO:0072160	0.158714	0.988843	1	6	nephron tubule epithelial cell differentiation	BP	1
11704	GO:0051240	0.158943	0.884512	32	885	positive regulation of multicellular organismal process	BP	1
12016	GO:0051898	0.159117	0.96694	2	22	negative regulation of protein kinase B signaling	BP	1
8745	GO:0036499	0.159152	0.988474	1	7	PERK-mediated unfolded protein response	BP	1
12865	GO:0061157	0.159497	0.967025	2	20	mRNA destabilization	BP	1
3227	GO:0008013	0.159568	0.941044	4	60	beta-catenin binding	MF	1
2297	GO:0005887	0.159702	0.893027	20	485	integral component of plasma membrane	CC	1
8179	GO:0035150	0.159776	0.940703	4	69	regulation of tube size	BP	1
11488	GO:0050880	0.159776	0.940703	4	69	regulation of blood vessel size	BP	1
15975	GO:1900449	0.159863	0.951611	3	40	regulation of glutamate receptor signaling pathway	BP	1
15219	GO:0098771	0.159976	0.901181	14	329	inorganic ion homeostasis	BP	1
888	GO:0002429	0.160122	0.940505	4	70	immune response-activating cell surface receptor signaling pathway	BP	1
3116	GO:0007281	0.160226	0.93234	5	100	germ cell development	BP	1
9693	GO:0043970	0.160292	0.987892	1	9	histone H3-K9 acetylation	BP	1
9958	GO:0044772	0.160414	0.916549	8	191	mitotic cell cycle phase transition	BP	1
12750	GO:0060916	0.160461	0.989679	1	4	mesenchymal cell proliferation involved in lung development	BP	1
7644	GO:0033500	0.161278	0.920377	7	145	carbohydrate homeostasis	BP	1
9137	GO:0042593	0.161278	0.920377	7	145	glucose homeostasis	BP	1
1157	GO:0003140	0.161694	0.988847	1	5	determination of left/right asymmetry in lateral mesoderm	BP	1
14738	GO:0090568	0.161786	0.965864	2	24	nuclear transcriptional repressor complex	CC	1
4110	GO:0010669	0.161942	0.988052	1	7	epithelial structure maintenance	BP	1
8149	GO:0035067	0.161979	0.987627	1	9	negative regulation of histone acetylation	BP	1
15549	GO:0099601	0.161987	0.950626	3	41	regulation of neurotransmitter receptor activity	BP	1
16925	GO:1903608	0.161991	0.988045	1	7	protein localization to cytoplasmic stress granule	BP	1
9780	GO:0044237	0.162222	0.869527	134	4950	cellular metabolic process	BP	1
1241	GO:0003300	0.162456	0.939489	4	63	cardiac muscle hypertrophy	BP	1
18053	GO:1990791	0.162607	0.98939	1	4	dorsal root ganglion development	BP	1
8722	GO:0036473	0.162676	0.94968	3	61	cell death in response to oxidative stress	BP	1
3507	GO:0008553	0.163016	0.987193	1	11	proton-exporting ATPase activity, phosphorylative mechanism	MF	1
8185	GO:0035184	0.163702	0.990389	1	3	histone threonine kinase activity	MF	1
8281	GO:0035405	0.163702	0.990389	1	3	histone-threonine phosphorylation	BP	1
7360	GO:0032793	0.164223	0.966782	2	13	positive regulation of CREB transcription factor activity	BP	1
15364	GO:0098982	0.164241	0.930421	5	81	GABA-ergic synapse	CC	1
18345	GO:2000480	0.164306	0.987445	1	8	negative regulation of cAMP-dependent protein kinase activity	BP	1
10033	GO:0045061	0.16468	0.98763	1	7	thymic T cell selection	BP	1
14761	GO:0090659	0.164783	0.949543	3	38	walking behavior	BP	1
6072	GO:0030099	0.164811	0.91375	8	184	myeloid cell differentiation	BP	1
10367	GO:0045860	0.164825	0.90697	10	226	positive regulation of protein kinase activity	BP	1
6954	GO:0032069	0.165138	0.986846	1	11	regulation of nuclease activity	BP	1
867	GO:0002366	0.165176	0.937668	4	83	leukocyte activation involved in immune response	BP	1
12806	GO:0061029	0.165305	0.987862	1	6	eyelid development in camera-type eye	BP	1
3478	GO:0008503	0.165325	0.987283	1	8	benzodiazepine receptor activity	MF	1
12243	GO:0055117	0.165556	0.949612	3	32	regulation of cardiac muscle contraction	BP	1
18415	GO:2000630	0.165741	0.98826	1	5	positive regulation of miRNA metabolic process	BP	1
4462	GO:0015014	0.166353	0.987702	1	6	heparan sulfate proteoglycan biosynthetic process, polysaccharide chain biosynthetic process	BP	1
3362	GO:0008276	0.16638	0.948242	3	52	protein methyltransferase activity	MF	1
11466	GO:0050855	0.166556	0.987671	1	6	regulation of B cell receptor signaling pathway	BP	1
8494	GO:0035867	0.166666	0.992441	1	2	alphav-beta3 integrin-IGF-1-IGF1R complex	CC	1
1037	GO:0002768	0.166829	0.937041	4	71	immune response-regulating cell surface receptor signaling pathway	BP	1
3191	GO:0007586	0.166881	0.963765	2	29	digestion	BP	1
9097	GO:0042532	0.166948	0.987275	1	7	negative regulation of tyrosine phosphorylation of STAT protein	BP	1
14500	GO:0090068	0.166983	0.922062	6	123	positive regulation of cell cycle process	BP	1
11419	GO:0050779	0.167077	0.964347	2	21	RNA destabilization	BP	1
3123	GO:0007292	0.167249	0.947912	3	50	female gamete generation	BP	1
10954	GO:0048066	0.167259	0.963905	2	25	developmental pigmentation	BP	1
15005	GO:0097475	0.167313	0.988742	1	4	motor neuron migration	BP	1
1774	GO:0004709	0.167581	0.964929	2	16	MAP kinase kinase kinase activity	MF	1
589	GO:0001846	0.168028	0.987921	1	5	opsonin binding	MF	1
6708	GO:0031468	0.168303	0.986606	1	9	nuclear envelope reassembly	BP	1
10694	GO:0046649	0.16836	0.904469	10	244	lymphocyte activation	BP	1
11198	GO:0048701	0.16839	0.963894	2	21	embryonic cranial skeleton morphogenesis	BP	1
8716	GO:0036464	0.168437	0.921177	6	124	cytoplasmic ribonucleoprotein granule	CC	1
15507	GO:0099536	0.168529	0.887392	19	473	synaptic signaling	BP	1
16295	GO:1901983	0.168717	0.947182	3	52	regulation of protein acetylation	BP	1
3364	GO:0008278	0.168728	0.987335	1	6	cohesin complex	CC	1
7771	GO:0034046	0.169069	0.98668	1	8	poly(G) binding	MF	1
4065	GO:0010612	0.169071	0.986937	1	7	regulation of cardiac muscle adaptation	BP	1
16753	GO:1903242	0.169071	0.986937	1	7	regulation of cardiac muscle hypertrophy in response to stress	BP	1
2490	GO:0006270	0.169379	0.986428	1	9	DNA replication initiation	BP	1
13807	GO:0071426	0.169389	0.946817	3	54	ribonucleoprotein complex export from nucleus	BP	1
3086	GO:0007220	0.169714	0.986373	1	9	Notch receptor processing	BP	1
5294	GO:0017151	0.169782	0.98717	1	6	DEAD/H-box RNA helicase binding	MF	1
2625	GO:0006479	0.170039	0.920306	6	116	protein methylation	BP	1
3332	GO:0008213	0.170039	0.920306	6	116	protein alkylation	BP	1
10255	GO:0045634	0.170219	0.988331	1	4	regulation of melanocyte differentiation	BP	1
10386	GO:0045907	0.170311	0.986737	1	7	positive regulation of vasoconstriction	BP	1
14235	GO:0072376	0.170544	0.985828	1	12	protein activation cascade	BP	1
9991	GO:0044849	0.170549	0.987542	1	5	estrous cycle	BP	1
[truncated: 17,167 more rows]

## Sheet: LogRPKM_Arid1b_June2019
	ARID00_13_S87_L005_R1_001	ARID00_14_S88_L005_R1_001	ARID00_15_S89_L005_R1_001	ARID00_16_S90_L005_R1_001
[truncated: 8,942 more rows]
