# Supplementary material for: Neuroanatomy and behavior in mice with a haploinsufficiency of AT-rich interactive domain 1B (ARID1B) throughout development
Source: Mol Autism. 2021 Mar 23;12:25. doi: 10.1186/s13229-021-00432-y (PMC7986278; doi:10.1186/s13229-021-00432-y)
Supplement: Supplementary file 5 — Additional file 5: Summary table of the Genotype, Genotype by Age, Genotype by Sex, and Genotype by Age by Sex Effects for the regional differences in the in vivo dataset. [file 13229_2021_432_MOESM5_ESM.xlsx]

## Sheet: Supplementary_Table2_New
Regions	Genotype Effect		Genotype-Sex interaction		Genotype-Age interaction		Genotype-Age-Sex interaction
Total Brain Volume	0.02	*	0.96		0.94		0.98
¦--Basic cell groups and regions	0.04	*	0.95		0.8		0.89
¦ ¦--Cerebrum	0.01	*	0.7		0.01	*	0.66
¦ ¦ ¦--Cerebral cortex	0.01	**	0.69		0.01	**	0.65
¦ ¦ ¦ ¦--Cortical subplate	0.03	*	0.39		0.04	*	0.46
¦ ¦ ¦ ¦ ¦--Cortical subplate-other	0.23		0.33		0.2		0.36
¦ ¦ ¦ ¦ ¦--Claustrum	0	**	0.86		0.04	*	0.77
¦ ¦ ¦ ¦ ¦ ¦--Claustrum-other	0.33		1		0.48		0.98
¦ ¦ ¦ ¦ ¦ ¦--Claustrum: dorsal part	0	**	0.79		0	**	0.69
¦ ¦ ¦ ¦ ¦ °--Claustrum: ventral part	0.06	-	0.74		0.17		0.69
¦ ¦ ¦ ¦ °--Endopiriform nucleus	0.13		0.36		0.12		0.62
¦ ¦ ¦ ¦ ¦--Endopiriform nucleus, dorsal part	0.2		0.29		0.18		0.5
¦ ¦ ¦ ¦ ¦ ¦--Dorsal nucleus of the endopiriform	0.24		0.57		0.25		0.85
¦ ¦ ¦ ¦ ¦ °--Intermediate nucleus of the endopiriform claustrum	0.04	*	0.21		0.04	*	0.17
¦ ¦ ¦ ¦ °--Endopiriform nucleus, ventral part	0.01	**	0.92		0.01	*	0.97
¦ ¦ ¦ °--Cortical plate	0.02	*	0.69		0.02	*	0.68
¦ ¦ ¦ ¦--Olfactory areas	0.07	-	0.96		0.34		0.91
¦ ¦ ¦ ¦ ¦--Olfactory areas-other	0.12		0.33		0.12		0.32
¦ ¦ ¦ ¦ ¦--Postpiriform transition area	0.35		0.69		0.38		0.61
¦ ¦ ¦ ¦ ¦--Piriform area	0.07	-	0.79		0.08	-	0.7
¦ ¦ ¦ ¦ ¦ ¦--Cortex-amygdala transition zones	0.06	-	0.71		0.06	-	0.68
¦ ¦ ¦ ¦ ¦ °--Piriform cortex	0.04	*	0.47		0.04	*	0.71
¦ ¦ ¦ ¦ ¦--Taenia tecta	0.04	*	0.67		0.15		0.58
¦ ¦ ¦ ¦ ¦ ¦--Taenia tecta, dorsal part	0.06	-	0.64		0.49		0.53
¦ ¦ ¦ ¦ ¦ °--Taenia tecta, ventral part	0.13		0.73		0.13		0.68
¦ ¦ ¦ ¦ ¦--Cortical amygdalar area	0.49		0.82		0.59		0.91
¦ ¦ ¦ ¦ ¦ °--Cortical amygdalar area, posterior part	0.49		0.82		0.59		0.91
¦ ¦ ¦ ¦ ¦ ¦--Cortical amygdalar area, posterior part, lateral zone	0.12		0.9		0.11		0.8
¦ ¦ ¦ ¦ ¦ °--Cortical amygdalar area, posterior part, medial zone	0.61		0.87		0.8		0.99
¦ ¦ ¦ ¦ ¦--Piriform-amygdalar area	0	**	0.15		0	**	0.07	-
¦ ¦ ¦ ¦ ¦--Main olfactory bulb	0.05	-	0.99		0.38		0.97
¦ ¦ ¦ ¦ ¦ ¦--Main olfactory bulb, glomerular layer	0.01	*	0.92		0.13		0.96
¦ ¦ ¦ ¦ ¦ ¦--Main olfactory bulb, outer plexiform layer	0.05	*	1		0.32		0.99
¦ ¦ ¦ ¦ ¦ ¦--Main olfactory bulb, mitral layer	0.01	**	0.87		0.06	-	0.77
¦ ¦ ¦ ¦ ¦ ¦--Main olfactory bulb, inner plexiform layer	0.03	*	0.87		0.28		0.77
¦ ¦ ¦ ¦ ¦ °--Main olfactory bulb, granule layer	0.24		0.98		0.65		0.96
¦ ¦ ¦ ¦ ¦--Accessory olfactory bulb	0	**	0.57		0.02	*	0.46
¦ ¦ ¦ ¦ ¦ ¦--Accessory olfactory bulb, glomerular layer	0.41		1		0.52		1
¦ ¦ ¦ ¦ ¦ °--Accessory olfactory bulb, granular layer	0	**	0.33		0.02	*	0.23
¦ ¦ ¦ ¦ °--Anterior olfactory nucleus	0.5		0.99		0.46		0.98
¦ ¦ ¦ ¦--Hippocampal formation	0	**	0.42		0	**	0.45
¦ ¦ ¦ ¦ ¦--Retrohippocampal region	0.05	-	0.87		0.79		0.8
¦ ¦ ¦ ¦ ¦ ¦--Subiculum	0.07	-	0.69		0.67		0.68
¦ ¦ ¦ ¦ ¦ ¦ ¦--pre-para subiculum	0.11		0.57		0.5		0.46
¦ ¦ ¦ ¦ ¦ ¦ °--subiculum	0.15		0.75		0.48		0.83
¦ ¦ ¦ ¦ ¦ °--Entorhinal area	0.12		0.6		0.41		0.61
¦ ¦ ¦ ¦ ¦ ¦--Entorhinal area, medial part, dorsal zone	0.14		0.68		0.53		0.58
¦ ¦ ¦ ¦ ¦ ¦--Entorhinal area, lateral part	0.21		0.53		0.3		0.68
¦ ¦ ¦ ¦ ¦ ¦ ¦--Dorsal intermediate entorhinal cortex	0.13		0.53		0.13		0.72
¦ ¦ ¦ ¦ ¦ ¦ ¦--Dorsolateral entorhinal cortex	0.33		0.57		0.29		0.5
¦ ¦ ¦ ¦ ¦ ¦ °--Ventral intermediate entorhinal cortex	0.28		0.79		0.71		0.87
¦ ¦ ¦ ¦ ¦ °--Entorhinal area, medial part, ventral zone	0.23		0.69		0.53		0.6
¦ ¦ ¦ ¦ °--Hippocampal region	0	**	0.21		0	**	0.17
¦ ¦ ¦ ¦ ¦--Ammon's horn	0	**	0.03	*	0	**	0.03	*
¦ ¦ ¦ ¦ ¦ ¦--Field CA1	0	**	0.15		0.02	*	0.1	-
¦ ¦ ¦ ¦ ¦ ¦ ¦--Field CA1, stratum oriens	0.02	*	0.47		0.15		0.36
¦ ¦ ¦ ¦ ¦ ¦ ¦--Field CA1, stratum lacunosum-moleculare	0	**	0.36		0.02	*	0.36
¦ ¦ ¦ ¦ ¦ ¦ ¦--Field CA1, stratum radiatum	0.09	-	0.21		0.1	-	0.14
¦ ¦ ¦ ¦ ¦ ¦ °--Field CA1, pyramidal layer	0.02	*	0.07	-	0.02	*	0.03	*
¦ ¦ ¦ ¦ ¦ ¦--Field CA2	0	**	0.02	*	0	**	0.02	*
¦ ¦ ¦ ¦ ¦ ¦ ¦--Field CA2, pyramidal layer	0	**	0.02	*	0	**	0.02	*
¦ ¦ ¦ ¦ ¦ ¦ ¦--Field CA2, stratum oriens	0.13		0.4		0.25		0.41
¦ ¦ ¦ ¦ ¦ ¦ °--Field CA2, stratum radiatum	0	**	0.02	*	0	**	0.02	*
¦ ¦ ¦ ¦ ¦ °--Field CA3	0	**	0.36		0	**	0.46
¦ ¦ ¦ ¦ ¦ ¦--Field CA3, pyramidal layer	0	**	0.4		0	**	0.45
¦ ¦ ¦ ¦ ¦ ¦ ¦--CA3Py Inner	0	**	0.51		0.01	*	0.46
¦ ¦ ¦ ¦ ¦ ¦ °--CA3Py Outer	0	**	0.69		0	**	0.88
¦ ¦ ¦ ¦ ¦ ¦--Field CA3, stratum oriens	0	**	0.47		0	**	0.82
¦ ¦ ¦ ¦ ¦ ¦--Field CA3, stratum radiatum	0	**	0.47		0	**	0.53
¦ ¦ ¦ ¦ ¦ °--Field CA3, stratum lucidum	0	**	0.66		0	**	0.61
¦ ¦ ¦ ¦ °--Dentate gyrus	0	**	0.8		0	**	0.77
¦ ¦ ¦ ¦ ¦--Dentate gyrus, molecular layer	0	**	0.72		0	**	0.69
¦ ¦ ¦ ¦ °--Dentate gyrus, granule cell layer	0	**	0.82		0	**	0.77
¦ ¦ ¦ ¦ ¦--GrDG	0	**	0.77		0	**	0.72
¦ ¦ ¦ ¦ °--PoDG	0	**	0.79		0	**	0.72
¦ ¦ ¦ °--Isocortex	0.1		0.68		0.08	-	0.61
¦ ¦ ¦ ¦--Anterior cingulate area	0.5		0.69		0.62		0.78
¦ ¦ ¦ ¦ ¦--Anterior cingulate area, ventral part	0	**	0.57		0.05	*	0.64
¦ ¦ ¦ ¦ ¦ ¦--Cingulate cortex: area 24a	0	**	0.63		0.01	*	0.77
¦ ¦ ¦ ¦ ¦ °--Cingulate cortex: area 24a'	0.01	*	0.72		0.06	-	0.68
¦ ¦ ¦ ¦ °--Anterior cingulate area, dorsal part	0.13		0.91		0.34		0.9
¦ ¦ ¦ ¦ ¦--Cingulate cortex: area 24b	0.22		0.63		0.3		0.53
¦ ¦ ¦ ¦ °--Cingulate cortex: area 24b'	0	**	0.61		0.04	*	0.69
¦ ¦ ¦ ¦--Infralimbic area	0.01	**	0.96		0.01	**	0.91
¦ ¦ ¦ ¦--Retrosplenial area	0	**	0.03	*	0	**	0.02	*
¦ ¦ ¦ ¦ ¦--Retrosplenial area, ventral part	0	**	0.02	*	0	**	0.02	*
¦ ¦ ¦ ¦ ¦ ¦--Cingulate cortex: area 29a	0.02	*	0.12		0.08	-	0.1
¦ ¦ ¦ ¦ ¦ ¦--Cingulate cortex: area 29b	0	**	0.03	*	0	**	0.02	*
¦ ¦ ¦ ¦ ¦ °--Cingulate cortex: area 29c	0	**	0.33		0	**	0.23
¦ ¦ ¦ ¦ °--Retrosplenial area, dorsal part	0.09	-	0.45		0.31		0.45
¦ ¦ ¦ ¦--Prelimbic area	0.17		0.28		0.15		0.45
¦ ¦ ¦ ¦--Auditory areas	0.07	-	0.36		0.08	-	0.4
¦ ¦ ¦ ¦ ¦--Primary auditory area	0.01	*	0.48		0.01	*	0.45
¦ ¦ ¦ ¦ ¦--Dorsal auditory area	0	**	0.43		0	**	0.41
¦ ¦ ¦ ¦ °--Ventral auditory area	0.07	-	0.36		0.08	-	0.39
¦ ¦ ¦ ¦--Agranular insular area	0	**	0.78		0	**	0.82
¦ ¦ ¦ ¦ °--Agranular insular area, dorsal part	0	**	0.78		0	**	0.82
¦ ¦ ¦ ¦--Ectorhinal area	0	**	0.58		0.02	*	0.52
¦ ¦ ¦ ¦ ¦--Ectorhinal cortex	0	**	0.7		0.04	*	0.67
¦ ¦ ¦ ¦ °--Insular region: not subdivided	0.35		0.67		0.39		0.59
¦ ¦ ¦ ¦--Somatomotor areas	0.07	-	0.53		0.15		0.63
¦ ¦ ¦ ¦ ¦--Primary motor area	0.11		0.53		0.25		0.61
¦ ¦ ¦ ¦ ¦ ¦--Frontal cortex: area 3	0.23		0.57		0.22		0.69
¦ ¦ ¦ ¦ ¦ °--Primary motor cortex	0.01	**	0.78		0.43		0.69
¦ ¦ ¦ ¦ °--Secondary motor area	0.15		0.92		0.13		0.91
¦ ¦ ¦ ¦--Frontal pole, cerebral cortex	0.01	**	0.42		0.02	*	0.72
¦ ¦ ¦ ¦--Orbital area	0.12		0.23		0.11		0.14
¦ ¦ ¦ ¦ ¦--Orbital area, lateral part	0.33		0.53		0.29		0.43
¦ ¦ ¦ ¦ ¦--Orbital area, medial part	0.01	*	0.1		0.02	*	0.06	-
¦ ¦ ¦ ¦ °--Orbital area, ventrolateral part	0.2		0.3		0.27		0.21
¦ ¦ ¦ ¦--Posterior parietal association areas	0.3		0.78		0.39		0.72
¦ ¦ ¦ ¦ ¦--Lateral parietal association cortex	0.14		0.36		0.13		0.36
¦ ¦ ¦ ¦ ¦--Medial parietal association cortex	0.21		0.76		0.71		0.8
¦ ¦ ¦ ¦ ¦--Parietal cortex: posterior area: rostral part	0.87		0.95		0.83		0.91
¦ ¦ ¦ ¦ °--Secondary visual cortex: mediomedial area	0.17		0.67		0.15		0.63
¦ ¦ ¦ ¦--Perirhinal area	0	**	0.51		0.02	*	0.44
¦ ¦ ¦ ¦--Somatosensory areas	0.31		0.76		0.35		0.68
¦ ¦ ¦ ¦ ¦--Primary somatosensory area	0.23		0.72		0.28		0.65
¦ ¦ ¦ ¦ ¦ ¦--Primary somatosensory area-other	0.13		0.28		0.13		0.21
¦ ¦ ¦ ¦ ¦ ¦--Primary somatosensory area, barrel field	0.04	*	0.87		0.15		0.98
¦ ¦ ¦ ¦ ¦ ¦--Primary somatosensory area, trunk	0.33		0.75		0.3		0.68
¦ ¦ ¦ ¦ ¦ ¦ ¦--Primary somatosensory cortex: dysgranular zone	0.49		0.57		0.56		0.51
¦ ¦ ¦ ¦ ¦ ¦ ¦--Primary somatosensory cortex: shoulder region	0.5		0.99		0.46		0.98
¦ ¦ ¦ ¦ ¦ ¦ °--Primary somatosensory cortex: trunk region	0.05	-	0.64		0.04	*	0.61
¦ ¦ ¦ ¦ ¦ ¦--Primary somatosensory area, upper limb	0	**	1		0	**	0.99
¦ ¦ ¦ ¦ ¦ ¦--Primary somatosensory area, lower limb	0.23		0.94		0.22		0.88
¦ ¦ ¦ ¦ ¦ ¦--Primary somatosensory area, mouth	0.12		0.72		0.12		0.68
¦ ¦ ¦ ¦ ¦ °--Primary somatosensory area, nose	0.04	*	0.57		0.03	*	0.46
¦ ¦ ¦ ¦ °--Supplemental somatosensory area	0.6		0.84		0.56		0.88
¦ ¦ ¦ ¦--Temporal association areas	0	**	0.37		0	**	0.27
¦ ¦ ¦ °--Visual areas	0.07	-	0.77		0.22		0.97
¦ ¦ ¦ ¦--Primary visual area	0	**	0.84		0.11		0.75
¦ ¦ ¦ ¦--Lateral visual area	0.23		0.53		0.38		0.72
¦ ¦ ¦ ¦--posteromedial visual area	0.13		0.79		0.21		0.9
¦ ¦ ¦ ¦--Anterolateral visual area	0	**	0.36		0	**	0.71
¦ ¦ ¦ °--Anteromedial visual area	0.27		0.95		0.25		0.97
¦ ¦ °--Cerebral nuclei	0.29		0.95		0.97		0.91
¦ ¦ ¦--Pallidum	0.01	**	0.79		0.32		0.71
¦ ¦ ¦ ¦--Pallidum, ventral region	0	**	0.43		0.08	-	0.37
¦ ¦ ¦ ¦--Pallidum, caudal region	0.51		0.73		0.77		0.68
¦ ¦ ¦ ¦ °--Bed nuclei of the stria terminalis	0.51		0.73		0.77		0.68
¦ ¦ ¦ ¦--Pallidum, dorsal region	0.13		0.78		0.12		0.77
¦ ¦ ¦ °--Pallidum, medial region	0.06	-	0.96		0.43		0.91
¦ ¦ ¦ °--Medial septal complex	0.06	-	0.96		0.43		0.91
¦ ¦ °--Striatum	0.61		0.96		0.56		0.99
¦ ¦ ¦--Striatum ventral region	0.44		0.96		0.88		0.96
¦ ¦ ¦ ¦--Fundus of striatum	0.67		0.91		0.63		0.88
¦ ¦ ¦ ¦--Nucleus accumbens	0.01	*	1		0.67		0.99
¦ ¦ ¦ °--Olfactory tubercle	0.92		0.98		0.96		0.96
¦ ¦ ¦--Lateral septal complex	0.12		0.94		0.24		0.87
¦ ¦ ¦--Striatum dorsal region	0.01	*	0.98		0.62		0.96
¦ ¦ ¦ °--Caudoputamen	0.01	*	0.98		0.62		0.96
¦ ¦ °--Striatum-like amygdalar nuclei	0.04	*	0.59		0.35		0.54
¦ ¦ °--Medial amygdalar nucleus	0.04	*	0.59		0.35		0.54
¦ ¦--Brain stem	0.05	-	0.64		0.18		0.68
¦ ¦ ¦--Midbrain	0.01	**	0.23		0.01	*	0.17
¦ ¦ ¦ ¦--Midbrain, sensory related	0	**	0.03	*	0	**	0.06	-
¦ ¦ ¦ ¦ ¦--Inferior colliculus	0	**	0.02	*	0	**	0.02	*
¦ ¦ ¦ ¦ °--Superior colliculus, sensory related	0.01	*	0.28		0.04	*	0.23
¦ ¦ ¦ ¦--Midbrain, behavioral state related	0.44		0.95		0.87		0.97
¦ ¦ ¦ ¦ °--Midbrain raphe nuclei	0.44		0.95		0.87		0.97
¦ ¦ ¦ ¦ °--Interpeduncular nucleus	0.44		0.95		0.87		0.97
¦ ¦ ¦ ¦--Midbrain-other	0.01	**	0.69		0.2		0.61
¦ ¦ ¦ °--Midbrain, motor related	0.11		0.29		0.09	-	0.24
¦ ¦ ¦ °--Periaqueductal gray	0.11		0.29		0.09	-	0.24
¦ ¦ ¦--Hindbrain	0.01	*	0.87		0.13		0.78
¦ ¦ ¦ ¦--Medulla	0.11		0.68		0.31		0.62
¦ ¦ ¦ ¦ ¦--Medulla, sensory related	0	**	0.69		0.02	*	0.69
¦ ¦ ¦ ¦ ¦ °--Dorsal column nuclei	0	**	0.69		0.02	*	0.69
¦ ¦ ¦ ¦ ¦ °--Cuneate nucleus	0	**	0.69		0.02	*	0.69
¦ ¦ ¦ ¦ ¦--Medulla, motor related	0.16		0.21		0.15		0.14
¦ ¦ ¦ ¦ ¦ °--Inferior olivary complex	0.16		0.21		0.15		0.14
¦ ¦ ¦ ¦ °--Medulla-other	0	**	0.21		0	**	0.37
¦ ¦ ¦ °--Pons	0.01	**	0.99		0.22		0.98
¦ ¦ ¦ ¦--Pons-other	0	**	0.23		0	**	0.21
¦ ¦ ¦ ¦--Pons, behavioral state related	0	**	0.88		0.21		0.91
¦ ¦ ¦ ¦ °--Pontine reticular nucleus	0	**	0.88		0.21		0.91
¦ ¦ ¦ °--Pons, sensory related	0.04	*	0.47		0.05	*	0.37
¦ ¦ ¦ °--Superior olivary complex	0.04	*	0.47		0.05	*	0.37
¦ ¦ °--Interbrain	0.6		0.66		0.66		0.72
¦ ¦ ¦--Hypothalamus	0.5		0.61		0.53		0.68
¦ ¦ ¦ ¦--Hypothalamus-other	0.92		0.86		0.88		0.85
¦ ¦ ¦ °--Hypothalamic medial zone	0.3		0.57		0.37		0.63
¦ ¦ ¦ ¦--Mammillary body	0.01	*	0.73		0.38		0.68
¦ ¦ ¦ °--Medial preoptic nucleus	0.41		0.57		0.43		0.8
¦ ¦ °--Thalamus	0.34		0.81		0.32		0.75
¦ °--Cerebellum	0	**	0.68		0	**	0.61
¦ ¦--Cerebellar cortex	0	**	0.72		0	**	0.7
¦ ¦ ¦--Vermal regions	0	**	0.7		0	**	0.63
¦ ¦ ¦ ¦--Lingula (I)	0	**	0.29		0	**	0.21
¦ ¦ ¦ ¦--Central lobule	0	**	0.77		0.06	-	0.72
¦ ¦ ¦ ¦--Culmen	0	**	0.69		0.02	*	0.58
¦ ¦ ¦ ¦ ¦--Culmen-other	0	**	0.66		0	**	0.54
¦ ¦ ¦ ¦ °--Lobules IV-V	0	**	0.87		0.01	*	0.77
¦ ¦ ¦ ¦--Declive (VI)	0	**	0.28		0	**	0.36
¦ ¦ ¦ ¦--Folium-tuber vermis (VII)	0.06	-	0.59		0.1	-	0.51
¦ ¦ ¦ ¦--Pyramus (VIII)	0.01	**	0.99		0.29		0.97
¦ ¦ ¦ ¦--Uvula (IX)	0	**	0.92		0	**	0.91
¦ ¦ ¦ °--Nodulus (X)	0.03	*	0.96		0.71		0.91
¦ ¦ °--Hemispheric regions	0	**	0.69		0.03	*	0.91
¦ ¦ ¦--Simple lobule	0	**	0.03	*	0	**	0.14
¦ ¦ ¦--Ansiform lobule	0.06	-	0.73		0.15		0.97
¦ ¦ ¦ ¦--Crus 1	0	**	0.63		0.01	*	0.68
¦ ¦ ¦ °--Crus 2	0.24		0.69		0.26		0.96
¦ ¦ ¦--Paramedian lobule	0.03	*	0.79		0.12		0.99
¦ ¦ ¦--Copula pyramidis	0	**	0.31		0	**	0.47
¦ ¦ ¦--Flocculus	0	**	0.57		0.19		0.71
¦ ¦ °--Paraflocculus	0.03	*	0.29		0.06	-	0.21
¦ °--Cerebellar nuclei	0	**	0.57		0	**	0.53
¦ ¦--Dentate nucleus	0	**	0.65		0	**	0.54
¦ ¦--Interposed nucleus	0	**	0.61		0.01	**	0.5
¦ °--Fastigial nucleus	0	**	0.57		0	**	0.9
¦--fiber tracts	0	**	0.46		0	**	0.54
¦ ¦--cranial nerves	0	**	0.23		0.03	*	0.17
¦ ¦ ¦--olfactory nerve	0.01	*	0.88		0.13		0.78
¦ ¦ ¦ ¦--anterior commissure, olfactory limb	0.18		0.79		0.5		0.69
¦ ¦ ¦ °--lateral olfactory tract, general	0	**	1		0.01	**	0.99
¦ ¦ ¦--facial nerve	0	**	0.65		0	**	0.57
¦ ¦ ¦--dorsal roots	0.52		0.95		0.56		0.88
¦ ¦ ¦ °--cervicothalamic tract	0.52		0.95		0.56		0.88
¦ ¦ ¦ °--medial lemniscus	0.52		0.95		0.56		0.88
¦ ¦ ¦--optic nerve	0.15		0.69		0.47		0.68
¦ ¦ ¦ °--optic tract	0.15		0.69		0.47		0.68
¦ ¦ °--oculomotor nerve	0.02	*	0.29		0.05	-	0.27
¦ ¦ °--posterior commissure	0.02	*	0.29		0.05	-	0.27
¦ ¦--medial forebrain bundle system	0.08	-	0.77		0.17		0.88
¦ ¦ ¦--cerebrum related	0.04	*	0.72		0.08	-	0.91
¦ ¦ ¦ ¦--anterior commissure, temporal limb	0.07	-	0.71		0.48		0.76
¦ ¦ ¦ ¦--fornix system	0	**	0.75		0.01	**	0.75
¦ ¦ ¦ ¦ ¦--fimbria	0	**	0.69		0	**	0.77
¦ ¦ ¦ ¦ °--dorsal fornix	0.22		0.96		0.19		0.91
¦ ¦ ¦ ¦--stria terminalis	0.1	-	0.73		0.15		0.72
¦ ¦ ¦ °--cingulum bundle	0.01	**	0.6		0.32		0.77
¦ ¦ °--hypothalamus related	0.64		0.98		0.9		0.96
¦ ¦ ¦--epithalamus related	0.43		0.99		0.75		0.96
¦ ¦ ¦ ¦--fasciculus retroflexus	0.61		0.95		0.88		0.98
¦ ¦ ¦ ¦--habenular commissure	0.02	*	0.82		0.04	*	0.72
¦ ¦ ¦ °--stria medullaris	0.23		0.8		0.42		0.73
¦ ¦ °--mammillary related	0.64		0.82		0.69		0.72
¦ ¦ °--mammilothalmic tract	0.64		0.82		0.69		0.72
¦ ¦--cerebellum related fiber tracts	0	**	0.65		0	**	0.53
¦ ¦ ¦--cerebellar peduncles	0	**	0.3		0	**	0.27
¦ ¦ ¦ ¦--inferior cerebellar peduncle	0	**	0.44		0	**	0.77
¦ ¦ ¦ ¦--middle cerebellar peduncle	0	**	0.08	-	0.01	**	0.04	*
¦ ¦ ¦ °--superior cerebelar peduncles	0.01	**	0.29		0.02	*	0.2
¦ ¦ °--arbor vitae	0	**	0.51		0	**	0.39
¦ ¦ ¦--trunk of arbor vita	0	**	0.87		0	**	0.77
¦ ¦ ¦--lobule 1-2 white matter	0.01	**	0.51		0.01	*	0.41
¦ ¦ ¦--lobule 3 white matter	0	**	0.05	-	0	**	0.03	*
¦ ¦ ¦--trunk of lobules 1-3 white matter	0.01	**	0.78		0.09	-	0.7
¦ ¦ ¦--lobules 4-5 white matter	0	**	0.21		0	**	0.17
¦ ¦ ¦--lobules 6-7 white matter	0.01	*	0.75		0.01	*	0.68
¦ ¦ ¦--lobule 8 white matter	0	**	0.21		0	**	0.14
¦ ¦ ¦--trunk of lobules 6-8 white matter	0	**	0.3		0	**	0.36
¦ ¦ ¦--lobule 9 white matter	0	**	0.57		0	**	0.46
¦ ¦ ¦--lobule 10 white matter	0.08	-	0.53		0.17		0.68
¦ ¦ ¦--anterior lobule white matter	0	**	0.02	*	0	**	0.02	*
¦ ¦ ¦--simple lobule white matter	0	**	1		0	**	0.99
¦ ¦ ¦--crus 1 white matter	0	**	0.39		0	**	0.35
¦ ¦ ¦--trunk of simple and crus 1 white matter	0	**	0.51		0	**	0.68
¦ ¦ ¦--crus 2 white matter	0.75		0.76		0.7		0.69
¦ ¦ ¦--paramedian lobule	0	**	0.78		0	**	0.77
¦ ¦ ¦--trunk of crus 2 and paramedian white matter	0.44		0.42		0.41		0.32
¦ ¦ ¦--copula white matter	0	**	0.03	*	0	**	0.02	*
¦ ¦ ¦--paraflocculus white matter	0.03	*	0.57		0.03	*	0.46
¦ ¦ °--flocculus white matter	0.03	*	0.07	-	0.03	*	0.21
¦ ¦--lateral forebrain bundle system	0	**	0.22		0.01	*	0.26
¦ ¦ ¦--corticospinal tract	0.03	*	0.78		0.06	-	0.91
¦ ¦ ¦ ¦--cerebal peduncle	0.13		0.72		0.43		0.78
¦ ¦ ¦ ¦--corticospinal tract-other	0.44		0.72		0.41		0.69
¦ ¦ ¦ °--internal capsule	0.03	*	0.29		0.02	*	0.68
¦ ¦ °--corpus callosum	0	**	0.23		0.01	**	0.23
¦ °--extrapyramidal fiber systems	0.42		0.69		0.69		0.68
¦ °--rubrospinal tract	0.42		0.69		0.69		0.68
¦ °--ventral tegmental decussation	0.42		0.69		0.69		0.68
°--ventricular systems	0.01	**	0.79		0.19		0.72
¦--cerebral aqueduct	0.07	-	0.57		0.08	-	0.46
¦--fourth ventricle	0	**	0.33		0	**	0.23
¦--lateral ventricle	0	**	0.42		0	**	0.36
¦ ¦--lateral ventricle-other	0	**	0.01	**	0	**	0.01	*
¦ °--subependymal zone	0.34		0.96		0.56		0.98
°--third ventricle	0	**	0.71		0.05	*	0.68
